# Supplementary material for: Ubiquitous atmospheric production of organic acids mediated by cloud droplets
Source: Nature. 2021 May 12;593(7858):233–7. doi: 10.1038/s41586-021-03462-x (PMC8116209; doi:10.1038/s41586-021-03462-x)
Supplement: Supplementary file 3 — Source Data Fig. 1 [file 41586_2021_3462_MOESM3_ESM.xlsx]

## Sheet: Subplot a) IASI
Yearly mean HCOOH total columns (in molec. cm-2) from IASI
		Longitude
		-180	-178.125	-176.25	-174.375	-172.5	-170.625	-168.75	-166.875	-165	-163.125	-161.25	-159.375	-157.5	-155.625	-153.75	-151.875	-150	-148.125	-146.25	-144.375	-142.5	-140.625	-138.75	-136.875	-135	-133.125	-131.25	-129.375	-127.5	-125.625	-123.75	-121.875	-120	-118.125	-116.25	-114.375	-112.5	-110.625	-108.75	-106.875	-105	-103.125	-101.25	-99.375	-97.5	-95.625	-93.75	-91.875
Latitude	-88.5722	3945052472209270	3683767973244890	3290492843358180	2899999673008620	2619393770087030	2483520356618460	2461869465369710	2502325788579620	2548006814176460	2579049545228860	2629683569527420	2712338108625010	2808740860567750	2876623279020970	2887184591117640	2849636176483100	2784868598538880	2690441494541800	2586323683551290	2485645261806750	2372018965723780	2234066978097590	2.10015e+15	2003071391043520	2.00433e+15	2102173052051160	2208769255641680	2266566352580950	2352115052382240	2490417905837990	2660350302048500	2832648246170670	2988133380060110	3119231831634660	3225994054686670	3311637033018840	3379601033082740	3432712806745440	3473597699295600	3504857580711550	3528764853767050	3547036036114650	3560753646878490	3570030519341900	3573345811505640	3567097219365000	3546437552611100	3507736216944460
	-86.7225	3880849614978660	3578556241742900	3158223044641490	2757852961774420	2496828546657500	2397969715357680	2408605852521910	2473004528910610	2520584238473380	2522619243378680	2556434512694090	2640022890720300	2755048807968340	2841709877327340	2854959213930790	2817537527867180	2767620384501170	2671461927348550	2564392976948250	2476391878922930	2376863721832160	2237015337356410	2.10317e+15	1985963117841480	1989358770520240	2125425022066560	2.2511e+15	2261020415692760	2330079344344720	2473128605596700	2648683081392080	2819736035353160	2968370442674270	3090372695082880	3188692559793280	3268112738623010	3332096461824510	3382655639876400	3421889285898380	3452312751864700	3476095449586940	3494798282421100	3509644450237460	3521275157622470	3528696070509760	3527978738977940	3512726098011930	3477683860067880
	-84.862	3704300365024620	3334245429271720	2887152358620730	2487503865033100	2282950641337030	2258619076711640	2323949780736850	2421653935682330	2473690575064750	2407506795904900	2405657632323660	2484523146028410	2634229055114990	2766212592629550	2783999357736180	2747207370191520	2743931074566720	2642872816268420	2518976256470000	2450330935438880	2379186696083160	2235020522668210	2121606117174530	1971381657466040	1974050791949910	2180577468040810	2336220097690220	2.23941e+15	2290836657270280	2446754176055750	2631370162887030	2796631168076290	2929589099602910	3032652307367060	3114278733755450	3182218270462270	3239441104320450	3285590734028110	3321712649173580	3350559137087260	3374154822042880	3393504777780250	3410033451147990	3425687067472240	3441153642607670	3452233683054400	3448764688946540	3421523939445510
	-82.9989	3240626737038610	2910825028435750	2468718677207740	2145211011015670	2081100621851820	2128770444533970	2269541367002800	2327129307235970	2393074560313420	2.24911e+15	2.18159e+15	2231753596744240	2396713859522480	2626392142796140	2655211386446910	2641646990231090	2725767289594030	2640621209811900	2467206407966100	2382304053539040	2329484231343290	2209085026124190	2139704957045160	2.04784e+15	2054747146034750	2280031783095490	2324541685441520	2.23527e+15	2276687297323710	2426012360606400	2613719990938540	2763855132866720	2871023051994550	2945255457110010	3002861297920900	3056367461754990	3106804093113890	3147937698863820	3179516827412480	3206165568377880	3229792493135520	3249655024809390	3267170289016850	3286738445849530	3313464538256970	3344250926631690	3361086011069640	3346524494072560
	-81.135	2822315240191990	2469948668443550	2069984548931170	1779339262816120	1794233922801490	2.06817e+15	2288631345903390	2.18382e+15	2192968896704440	2035749302057750	1885341951006380	1850918263257780	1902553991633220	2215301216772970	2415809453026270	2555721877377130	2686056963992170	2685464241086610	2468364103719800	2312907044107120	2212370694137650	2.09282e+15	2.04302e+15	1994458089446080	2.1376e+15	2370061313373030	2306063902935970	2157326505380560	2198747862546540	2369898624256100	2574624813299260	2710773693608000	2788596999980080	2826663687646340	2854664628994600	2894701236174130	2943361623073390	2980152802468730	3004701047063840	3028591313338260	3053411177088410	3073383376131400	3089257816002900	3108938755277910	3147755129613840	3209137969868320	3258500921882160	3261318851730630
	-79.2706	2510238988372960	2210262488146940	1846208695692370	1548571183267700	1727844728352000	2.18512e+15	2335394629135020	2266549943449560	2.18881e+15	1998381558614160	1835220417634660	1722718339082390	1738847128269400	2.04446e+15	2273893456757030	2475616546161830	2599798092694200	2569924435525440	2419994146730640	2288577871416610	2152512372076410	1997758898749600	1892585731822550	1938175560848110	2.1832e+15	2345700414456180	2.2273e+15	2042260995584360	1965800785873330	2188652502393130	2448682068807270	2622781797801610	2682107824505680	2678704359867850	2671713093511070	2704076885554790	2764504244360950	2797536051369960	2808718789449970	2829443220436080	2859073467944590	2878773586966010	2888485530747380	2898027035359860	2943258273249390	3051118238205430	3150876526647510	3170342808940180
	-77.4059	2306037689521000	2134306114569120	1909347616319100	1761782992084700	1892790665695210	2160638394935670	2287959953204090	2274933642660990	2215843508044590	2079751297698730	1946899602886040	1855174223446810	1859867657010850	2037452643128690	2230841621109530	2394406240696760	2465795590967440	2432531671038750	2390291260115820	2336085765310710	2.19838e+15	2007648658020710	1790307508014260	1952739649785740	2.159e+15	2218058581401900	2127902156482750	1992096515887670	1920366487015170	2095866630197060	2367850356514800	2560622062452540	2574403078493570	2513317314457840	2461872285231250	2495747420489590	2594174674738150	2619906474721500	2603682659805230	2621967136506430	2664405498544110	2682935846527850	2682896242193980	2664317780180340	2695936911499130	2872130903120240	3046648460305060	3060298120393910
	-75.5411	2.21176e+15	2132697481917070	2.02796e+15	1974016426075440	2.03983e+15	2.15822e+15	2.23091e+15	2248121894091880	2.22524e+15	2159062695220090	2.07305e+15	2019004662058510	2.03002e+15	2110429936200720	2.20977e+15	2293035314888300	2323992360518410	2312835010098940	2310703417438700	2290832339952380	2.20102e+15	2.08159e+15	2015222483050620	2116144019204910	2.21064e+15	2.14693e+15	2079851135130220	2003481154866400	1910709067429110	2.05238e+15	2322628786145770	2520824595991180	2460868668897500	2347042830294250	2252054930699810	2293216729919990	2457144786969440	2464375390484410	2406167999127990	2424936333138080	2487780058304040	2500042379267570	2494846128152590	2432710184840310	2416998098658830	2671882981119830	2937185752557690	2883640345403250
	-73.6761	2.16401e+15	2.14509e+15	2.11121e+15	2.10717e+15	2.1491e+15	2177820225770570	2.20465e+15	2.23033e+15	2230257663952400	2202644235402790	2162930815583370	2.12699e+15	2.1334e+15	2.15164e+15	2185205130180580	2208989982402120	2212933440562720	2200878791492190	2191537357036080	2187902516587490	2165666573415760	2.11615e+15	2.10425e+15	2.14364e+15	2188047395129280	2.15908e+15	2117897751742250	2.06946e+15	2.03594e+15	2.09708e+15	2.22732e+15	2327793780994630	2291623348262690	2.2147e+15	2155481277148970	2.19245e+15	2288780143661350	2309769068167780	2284100571074620	2285120424769670	2319819560713520	2330374554223310	2318310820692350	2238454811655970	2268569379113780	2452726311427340	2658119025013550	2637910733942190
	-71.8111	2136545096203880	2154514078513540	2166534146834410	2.17987e+15	2.19725e+15	2.19228e+15	2197261467391650	2.22123e+15	2224455630654080	2.21458e+15	2215625013758160	2191979911517910	2163179882155550	2.14165e+15	2133483888008760	2135754844740080	2.13244e+15	2111565849694940	2099737202072510	2110837382608950	2.11505e+15	2111512633929010	2116196711436110	2126048238613540	2.16136e+15	2.16922e+15	2.14412e+15	2.11341e+15	2.09713e+15	2114139846803040	2161607342552240	2.19565e+15	2.16468e+15	2.12452e+15	2096280841068440	2127634407952510	2.18453e+15	2.20026e+15	2193862962646040	2.19126e+15	2.21797e+15	2231363302159730	2213398263825010	2.16828e+15	2191895602411360	2287608947311810	2382568176035700	2375059175426300
	-69.9461	2134772757460890	2162024124891880	2.18901e+15	2214560999559720	2.23186e+15	2.20629e+15	2198071554395880	2200613204910570	2.19574e+15	2.20244e+15	2227918480798610	2220170784837260	2177510610972480	2123842232616390	2.08955e+15	2079127547904950	2079075422756770	2074867719563990	2066976482483320	2.08186e+15	2098755541987570	2108170771556590	2113807977310480	2115641516299220	2142994393318440	2.16602e+15	2.1688e+15	2.16514e+15	2.16061e+15	2.15424e+15	2146829950817850	2.14756e+15	2121316241465300	2.08574e+15	2.0808e+15	2104547693437730	2123675927214530	2139617920160520	2141438536834480	2.13346e+15	2.15065e+15	2163596694876380	2151529902014170	2139734049361350	2152108261918650	2.18871e+15	2.21666e+15	2212730481098700
	-68.081	2.14658e+15	2.16003e+15	2193732213561470	2.22899e+15	2249293326278380	2.22568e+15	2.20437e+15	2.19168e+15	2180448189037520	2185885632373500	2215189201479670	2225242326008750	2.18955e+15	2131161743608100	2.08281e+15	2.06097e+15	2060265473267100	2066705128204740	2071504834505260	2088364303172400	2111944272164470	2.11839e+15	2109366614951400	2.10945e+15	2134804316488490	2167201898079120	2187777240105360	2201872039146160	2195700904152920	2172000813863200	2146073636720050	2128062073354270	2.10644e+15	2081454674521770	2.07702e+15	2.08567e+15	2091436796172660	2103196843917110	2.1179e+15	2114714185688220	2124953630103180	2131821083374800	2.12498e+15	2122980575568410	2.1258e+15	2.1346e+15	2.13153e+15	2126598836729840
	-66.2159	2173209159496440	2.17899e+15	2208432607064390	2242928578027290	2262128448421110	2250793043967390	2.2216e+15	2.20377e+15	2192674361857390	2.191e+15	2.2132e+15	2.22385e+15	2.2062e+15	2157341236595530	2.11279e+15	2084420735997330	2085874855675110	2.09631e+15	2.11492e+15	2128554246448450	2.14153e+15	2.13206e+15	2118720779070720	2.11115e+15	2.1291e+15	2.17138e+15	2.20148e+15	2217334441526560	2202298980562270	2.16826e+15	2.13904e+15	2.11857e+15	2102789478137110	2091954491556650	2.0885e+15	2093516429424660	2101815034294880	2.10948e+15	2120014501455680	2120033190247410	2127507858696100	2.12985e+15	2123655895354840	2.1229e+15	2119476300454270	2.11378e+15	2105937774013030	2.09776e+15
	-64.3507	2214092594046280	2215269718330310	2.23313e+15	2263354991503610	2284310456844300	2280962457501150	2257186613902740	2.23584e+15	2221441373070980	2.21442e+15	2.23537e+15	2.25161e+15	2248307774606010	2218691757357480	2.18425e+15	2157657089131900	2.15385e+15	2164873758824140	2.18488e+15	2187397932126090	2.17585e+15	2.15181e+15	2.14189e+15	2.14097e+15	2.15846e+15	2198644732889500	2234544887975220	2.23948e+15	2219601051663310	2187890535533200	2.16132e+15	2.1422e+15	2130175318101970	2.12984e+15	2127555926983610	2123863892103290	2.1273e+15	2.13163e+15	2.14308e+15	2.14965e+15	2150462745356590	2.14992e+15	2147507605566760	2.15107e+15	2148258279633760	2128759403479950	2.11072e+15	2091418517001280
	-62.4856	2266874243264270	2271248034462840	2291203525964990	2323279009340300	2336979883625860	2328384479275750	2302754370436640	2281428531507030	2266026701587470	2263485478181980	2284065454539070	2303085364105150	2310683984891900	2292024938834810	2265665050765120	2.25075e+15	2.24194e+15	2252572908899440	2261341717236120	2259889537838030	2236756058884640	2208266359638280	2.20208e+15	2207679292001540	2218126432796030	2250348149622770	2280309605428130	2280683071525470	2256026074156540	2227808960070930	2.20536e+15	2185525666648600	2.17228e+15	2174719519193900	2175595294284200	2.1728e+15	2.16805e+15	2.16922e+15	2.17148e+15	2.17683e+15	2.17309e+15	2.17321e+15	2.17281e+15	2.17519e+15	2.17225e+15	2152586638927290	2.12894e+15	2108037413835670
	-60.6204	2330344968892540	2340340469741010	2362582461846210	2388963244624070	2394693515776800	2378300157407760	2357342652704080	2335317493418820	2316704499294610	2317205385285490	2332666953799890	2353181151982780	2356457599709670	2344005882256110	2328491731487220	2323063577029930	2319896679103430	2320857403580600	2324657309404080	2319812800044820	2294436078228210	2267986382407810	2254692754649930	2260022686433270	2268752188528480	2290168099335080	2318152307940440	2316307735179750	2291766466842080	2265592865424090	2.2475e+15	2.22738e+15	2.21466e+15	2219439965672390	2.22529e+15	2.22307e+15	2213484436990460	2.20689e+15	2205888905047810	2.20309e+15	2198337533740080	2.1988e+15	2.20081e+15	2199184806653680	2193827796027490	2.17997e+15	2.15607e+15	2133845109664700
	-58.7552	2399217608522750	2404639072826550	2419017907518790	2432129223470610	2432989272454480	2425176991019650	2412261317988280	2394499260458480	2374073303781100	2370636893427220	2374960691473610	2380190651279450	2377787624681830	2370693994357170	2365706106802830	2367962068421550	2364561884728070	2363591232895900	2369214201036020	2362178875406060	2337942755959280	2315115857159820	2299874846397570	2297182243716170	2302993757526840	2319764773449750	2338123582819300	2339830773929200	2325188342667050	2305819969370630	2293333281694540	2271488392070060	2254332012789520	2253611994984430	2255968699541550	2255378336264600	2246949282853580	2.23479e+15	2231492970112170	2228205695501980	2231087349705390	2.2292e+15	2226992749489590	2.22229e+15	2214251259648870	2197546160142800	2177877230188380	2164013515926340
	-56.89	2448032224480310	2450254525220880	2460738775858680	2469608760113330	2471152358529390	2465555148703220	2456736783311930	2442569306356330	2420517771452010	2409840552321200	2405018459932440	2400523299227250	2393356244747410	2388019777831040	2388966095728380	2392679381308540	2390498931023830	2389402626028200	2393116695680370	2381641327439110	2359147646750020	2340477424269910	2320061227178690	2314616655461390	2317671741334140	2330788106762350	2341724880301290	2351392743696190	2351385013003770	2344055897929040	2333938722650590	2309631051478980	2284597946305470	2274739488647080	2273645589499930	2270358749637440	2262761730235400	2254926357319730	2251989603458790	2249976371790750	2252305423920630	2247185666660510	2244751683611800	2.24035e+15	2.22877e+15	2.21178e+15	2.20037e+15	2.19379e+15
	-55.0248	2482152454373320	2485777089388690	2497179057907020	2511542551516660	2515693514709550	2508525122851630	2492276759695360	2472096054787790	2452711070679880	2441432729814440	2431240210137710	2423528216688150	2415627866905670	2410621753505590	2416515088844750	2420187123530450	2415146619693740	2408524640644970	2401800893286940	2383864195655010	2360914213144640	2345826734002250	2330770615828840	2330106089006750	2329979393848110	2341037019593740	2351909562875610	2365544119650730	2373764085873990	2370974791586460	2356438225324380	2330195954921070	2304856333752470	2287267165905320	2276680333153920	2269592704364730	2267407389035210	2266420525440310	2266538768907310	2268257138917760	2265662698751800	2256981968797950	2254589450098940	2.25178e+15	2245099333402660	2.23256e+15	2.22611e+15	2220849372556350
	-53.1596	2510818901103270	2517158840270550	2532495235459910	2553025579404130	2559596747271590	2550302961471970	2528238785397280	2502247111483460	2482900603480780	2471079667504990	2459392397817600	2449744226912230	2445046516782660	2440049847901230	2441947145905800	2444858142980480	2439242621215750	2423210665618020	2402430290284270	2383419504652740	2368238897302740	2361288751905380	2355997711509790	2356708455650100	2352619095625970	2357150317634760	2369400277942450	2383133425071910	2396070185545840	2394545220072300	2379314722344490	2349380917383040	2323966740232830	2304038674633080	2290495025362090	2281089539144070	2279776202892770	2283209310428250	2288296941951150	2292383382777210	2289525763940510	2282271036967730	2274543499824770	2271194127399940	2268215707976730	2261003307790600	2252407901682830	2.24351e+15
	-51.2944	2535094877707610	2547614109077360	2569316829950050	2591902350575050	2598304832344950	2588914124338830	2567212732825350	2541313580270060	2520988538289320	2509354924995860	2495123215689520	2486107016469370	2484457870855980	2479824750273880	2480077349735440	2477802816117090	2467900545842090	2445909899167930	2418449949576300	2403314744302660	2399806028867830	2399639558584420	2398212269085700	2401067949083060	2397103017619620	2397470777939750	2403788672345020	2409437533506470	2416852170137490	2417212304164650	2400981036660640	2371835511434010	2350981606048590	2335014554355050	2320605850369390	2310128548510590	2305926724287620	2304084186594660	2310733063219110	2316360864812570	2316881590235980	2310742097890250	2301628258227350	2297698485144110	2295848146524330	2288735173067860	2281270819766430	2269859794893610
	-49.4292	2565912826991180	2583737060904620	2610687488328480	2633671892163140	2634944955208970	2625404215528420	2608089359569670	2588388815997620	2570261760952640	2554564502088100	2537341072913110	2531471569323040	2530180667135030	2524391700035480	2518275897276950	2508284019181260	2494881121951770	2473847491757600	2451358142941900	2441180284212130	2440393331793540	2442278264029080	2442942622397860	2442632363850390	2437959846027030	2437414228235090	2443821541695450	2445308241906090	2445221660733260	2441349885433340	2423888744323410	2402738906168470	2389357857782420	2378519883919340	2367109285675550	2355419200428360	2342643065641350	2334807494700060	2338770741471980	2345005311284980	2348857309195730	2344640822171560	2337100709424160	2331377819431690	2326363930528530	2318962884222520	2313986570918870	2302821484598020
	-47.5639	2616068619939220	2636885776129490	2659720676266450	2670350781482760	2667044396003290	2658157223469160	2644522477060540	2633186721192070	2618734768328540	2604077891660600	2586798895031980	2577806763148510	2574286445422600	2564174040835820	2552147557650290	2538651331463560	2525992643689130	2509203421672730	2490950827682820	2481502368788310	2476657350944280	2475444678533030	2475654562638770	2475478860998780	2474244313486180	2476975922169230	2480486456572050	2477634698430490	2469718999932340	2459988179976390	2445319783199130	2432600290919020	2423541698618050	2414996034425440	2404217345537500	2391445906195890	2378323179461440	2370979040006830	2371491492037630	2373534793534060	2378751770821960	2378188220998690	2371832295144660	2365062495814110	2357708156674910	2349842574832090	2342658933609860	2330789153852120
	-45.6987	2674816945721680	2689121095321270	2700908925721980	2702466895618940	2696597502985750	2683227152839040	2667307860467550	2660010202937800	2652573405215270	2640698874111950	2628533566088130	2616184318450400	2609140604267720	2595367492419770	2581669303067300	2568078034014080	2557740165349800	2545637332236080	2530608307318610	2517719391712590	2511136939091570	2504736011615200	2506486292770590	2509112012421640	2510121886078090	2513448841221960	2513864478249980	2507292562117180	2494112017197680	2480386964945320	2469910430146030	2462975993317120	2454934075656390	2447318691631150	2436642414314050	2419047952681170	2405470004458430	2397771242703700	2398413788962700	2399072445977680	2400070581835300	2397939326647330	2391074322012960	2383901299324460	2378172935425190	2370734018477630	2360100890516600	2345080871256190
	-43.8335	2726475161640590	2732408500264550	2733225132665160	2728658888171100	2718253471859920	2698444431962520	2678911137838280	2663871925503580	2651901297279140	2643624443288820	2639000632344590	2631907214381690	2627889007201960	2617547936933470	2603415270736740	2591413033463880	2585717392612280	2579720355642320	2567583096085550	2549825401990160	2537101550109720	2527111866108100	2526500438765280	2529171649959630	2538001491633570	2542898393627610	2541032942557620	2532192323240390	2519774559136290	2506215028640860	2497479992083680	2490694848535260	2480034347170870	2470622307066530	2457658079987530	2435902941263890	2419119147517260	2407178350388000	2403274151430710	2402295061494870	2401208132273080	2398920356061280	2395137264115070	2391380985528480	2387523864990030	2378778848608190	2365329376947850	2351228338944570
	-41.9682	2775385078929720	2771537818140370	2760573888222770	2746815891991730	2730773373174250	2712165439750580	2687616262779630	2664275714828530	2645425651787020	2634346479705180	2632845151897390	2630118301122880	2628875875302450	2624005191811380	2617629649470350	2613785483473070	2612492596357150	2610892867844160	2597975205567040	2577677972708830	2559876398360400	2545803338676650	2539519133133230	2542060793260520	2551537578584300	2558128791505680	2556933866216410	2549960153920550	2537828367014400	2522335504362310	2510837878585220	2500912828774480	2487203515550830	2476902245209660	2463710114127880	2439336209290910	2417919397080440	2400334730112290	2391549036479980	2385935663893990	2384542952661190	2386034574892460	2388095177108340	2387465978674460	2382392822069250	2370741644258600	2356508783698320	2342897131088610
	-40.103	2820887635233820	2810948126716810	2787303028668030	2764441370766820	2744492298803170	2720462111371360	2693310558330290	2667737608504600	2647374821670580	2637004715120990	2634815469430030	2635699406239110	2636979101373950	2633118961660520	2630395965797740	2631882070283440	2630881244053280	2628279367991730	2617875209763210	2596524035467510	2579167449778070	2562619641580610	2549615494939380	2548187870212440	2553135931300050	2558136222087460	2557691189292490	2551086923095990	2538764018257550	2519214993815980	2498969510380190	2485806227990440	2473799661952420	2460688323397150	2446247610436680	2423677377317760	2402254767445490	2381682076192500	2364944884050300	2354755615820480	2355813123095630	2360321458664470	2365257163002900	2365702714328630	2359938770226510	2348681388325980	2338174683819740	2326829412817790
	-38.2377	2849671977099990	2837523052467750	2810962389300600	2782104275752100	2755701099669420	2725799970723350	2695354662486920	2671969820103140	2656957636248060	2650732549299690	2651992186320300	2657251044918550	2656784711579590	2654231651084560	2648116096278320	2643952078336460	2638317329881030	2630633768836680	2616463793818760	2600735095667710	2584085140448830	2567379193285080	2552692661329940	2548770713600350	2543918476693800	2539724251933830	2534992242080800	2528149920593290	2512590354442600	2493198207946310	2470763103633950	2452605060634280	2435665622235950	2419291385014410	2400084889348750	2380730237090250	2360249579104910	2338946215361560	2320356475139360	2308093890014690	2311193058324850	2320470459473690	2325917958635650	2323570023708430	2316533146046630	2306579513181170	2301431370157030	2298125457566770
	-36.3725	2858512202585670	2847934103665610	2826265411219180	2798830152547050	2770022656633800	2736861803350180	2704901171190700	2683351518066050	2675327151927270	2676660676768930	2683538368422590	2690493842214370	2683263251563020	2669261258932160	2655348301512080	2640587969921350	2626855148111130	2614445670365370	2597521673023760	2585127040758750	2572432802931600	2557914822991920	2537112209965470	2520840855855520	2508726068699810	2500812024256710	2493150993745790	2481140564146590	2466438730935710	2447802982906930	2424059940428630	2403099114934410	2381499572506450	2358855795500050	2338564175947130	2321912901596780	2305684266986250	2285808447417060	2266966555043170	2254773935382630	2256260854040250	2264291691559420	2271312019980090	2272112806585650	2268358478530850	2261182644549720	2259674689244100	2262228620626550
	-34.5072	2849266154816030	2844467631958750	2833124394874800	2812052749557090	2782914622651740	2746403755400090	2716558423682560	2698870848296110	2695237545331070	2702343687098780	2710481210302320	2712859629830480	2698614560632840	2672578234499700	2646455811762310	2621377813230090	2602875970657100	2588403473277180	2569267857463100	2554758783438080	2543109741823000	2524511276400680	2492588218127460	2464284447740920	2445461117186500	2434668442101920	2425972695952730	2411539785716720	2397799672714990	2380300929248780	2358581532985550	2336846264672870	2314810661115000	2291689121332780	2272324470412610	2259825545080880	2.24702e+15	2230711989559460	2.21431e+15	2202611912020250	2201254103069740	2.20701e+15	2215494889722840	2.22291e+15	2.22486e+15	2.22349e+15	2224250055540030	2227781472202400
	-32.642	2830979503131670	2829772269305190	2825667812054070	2809614470916060	2779293088438100	2740607986247440	2709562405498030	2692172985825570	2687751035554790	2694091880675900	2700862072154560	2700328351580820	2684888217748480	2653686794453800	2621803549567320	2592461757163810	2572280933679220	2554641599407810	2532118376156280	2511516298727270	2495034803856540	2468474663275230	2429959237871160	2395207223166970	2371523951879660	2355254872702980	2342934198414890	2325761458533450	2311271526621270	2295590617751590	2278764450091920	2259267931071440	2240732236206680	2.22208e+15	2.20839e+15	2.19959e+15	2191181965626980	2181273366187340	2168673128238880	2160508025135890	2160115604935760	2.1653e+15	2.17375e+15	2.18415e+15	2192370382379340	2.19687e+15	2.20231e+15	2209164039962500
	-30.7767	2805541777517790	2802972695702610	2795515485195750	2775733006119090	2744328227503740	2704311545026720	2671022578694600	2650851899846710	2642097886967840	2642180776641660	2644969298133600	2644950896294200	2632000458747260	2604694285849660	2572922985178950	2544209613164780	2520834397404490	2502032179674810	2476603200444980	2453612742408960	2430339063871340	2397998831602760	2359438331553610	2322769417076370	2293668227325390	2271368559518960	2250967792583960	2232899897435170	2.21865e+15	2.20809e+15	2196424206613830	2182917329549150	2.17022e+15	2156927910735570	2.14973e+15	2.14658e+15	2144306762830480	2.1415e+15	2.13644e+15	2133583205653430	2136233746418490	2.14238e+15	2.15301e+15	2164990281035970	2175120849939110	2183317757671900	2.19389e+15	2.20878e+15
	-28.9115	2770923899617120	2762000326936110	2744014476684410	2718538682074430	2686066374332000	2648539434954590	2612837252613120	2586467077731440	2570102238270490	2560857723564520	2557416141674620	2555013154847550	2542596351967980	2519878519552650	2490541534874080	2465086917095840	2444293729226030	2425003503101930	2402129863219810	2379135082259740	2353014868888950	2322760349880420	2288690522570470	2252774388228440	2218937336885210	2190756011058300	2.16603e+15	2147372703844150	2135188108260310	2128745281783730	2124016712990120	2.11786e+15	2110508424214720	2.10509e+15	2104590007137190	2.10703e+15	2110332635524010	2114322271473550	2.1165e+15	2.11817e+15	2.12527e+15	2.13397e+15	2145878014981760	2159926865646280	2175524697977560	2.19033e+15	2205948728030310	2.22631e+15
	-27.0462	2722281986849470	2703791583331020	2673312509886550	2642162153208240	2609902504879710	2574635284155180	2535639731705610	2502349888925290	2479218670254210	2463407119866590	2452668723712090	2443175220840060	2428775068644210	2408096176495500	2385337396729530	2367042452272580	2350145887258160	2333316651529630	2314449009556490	2295351873383380	2271373463432250	2246194393846150	2216915573745800	2183447570653270	2149182846983710	2120999693334230	2098393801473280	2080830045554880	2.07036e+15	2067878133842540	2069048582796130	2069054956781700	2.06793e+15	2067856308796590	2.07256e+15	2.0806e+15	2.08846e+15	2096987771209370	2.10406e+15	2112088130562420	2123942117863240	2.13653e+15	2151564917518570	2168519816137220	2189540634479470	2.21221e+15	2.2341e+15	2259383961667970
	-25.181	2634126043009900	2610908780932680	2574747341816920	2541274525203580	2508884305094600	2473756846258970	2438145832357790	2405641197061610	2377144075459010	2358192343520720	2343485091497680	2324920499357940	2306031093281980	2290453854635040	2275916377806360	2263758772968940	2.25029e+15	2.23807e+15	2.22439e+15	2.21078e+15	2192436682617820	2172678819540680	2.14934e+15	2.12157e+15	2.09284e+15	2.06879e+15	2.05064e+15	2037719519480960	2031174093752210	2.03192e+15	2.03623e+15	2.03865e+15	2.04234e+15	2048134121355360	2056243129012250	2069091076345270	2082225689133990	2092558173498300	2101425359456980	2114444313977260	2.13048e+15	2.14769e+15	2.16735e+15	2190308350440660	2.21678e+15	2.24301e+15	2271705655284180	2305052503449470
	-23.3157	2504178129902700	2481823881722880	2449679063418690	2417714893662210	2385340993573490	2352460483239410	2323254175782340	2294908906107400	2270034308361500	2251114058249410	2.23554e+15	2.21578e+15	2197291079044600	2184623396028790	2174954378642020	2.1675e+15	2.15802e+15	2.14983e+15	2143852868893850	2138014040136600	2128369038456900	2114885538785070	2097350209747260	2075727698018830	2053726110069650	2.03665e+15	2024344343549350	2.0162e+15	2.01373e+15	2016870109859990	2.0229e+15	2.02805e+15	2.03652e+15	2046507615943130	2.05736e+15	2.07243e+15	2.0876e+15	2.10154e+15	2114036594568340	2130478891996360	2149937931428450	2172040139585580	2195981028143560	2.22315e+15	2251354082499880	2282337699278630	2317694897337240	2359338495337990
	-21.4505	2346240378364690	2332523290519900	2308543288461290	2280187377317570	2252271788828340	2226962354202430	2205688158346640	2185050926447000	2167265350220830	2151815811409850	2138115512915940	2120384821325160	2104106365196790	2.09243e+15	2085190636330840	2.08264e+15	2079931227176790	2.07843e+15	2079896282707400	2081870373049700	2080301312128880	2.07222e+15	2060480066524050	2046378200575110	2031209231767860	2021412090452570	2.01663e+15	2014277308329190	2016217009940160	2021815949821320	2029981827604670	2038235902243560	2048606502359490	2060132514304760	2073488643405050	2089244177979710	2106773314745090	2.12413e+15	2.141e+15	2161245732589960	2.1842e+15	2.20986e+15	2236945275817980	2266337647728230	2297728099171540	2334365354852870	2374076670222340	2419807483114270
	-19.5852	2201930656273980	2192477936306160	2174400621554590	2.15229e+15	2132439694403630	2115384288110580	2.10189e+15	2090274210671510	2079229833586310	2068507189369090	2.05721e+15	2.04417e+15	2032043423751980	2023940047948230	2020315893150260	2.02144e+15	2.02395e+15	2028001105038630	2.03617e+15	2043616409537750	2.04662e+15	2043428290552730	2038460135943350	2.03221e+15	2.02437e+15	2021404323541260	2022179230905630	2.02451e+15	2030247139499040	2.03754e+15	2046226069728820	2057148451865770	2.06941e+15	2.08157e+15	2.097e+15	2115000372175360	2.13533e+15	2158580093371400	2181990710181470	2.20576e+15	2231799356682460	2258717487330130	2287771484581360	2318460719361710	2353995193714500	2396612812081750	2443935509903760	2494989605265190
	-17.72	2083447514007930	2077930017683240	2.06567e+15	2.0515e+15	2041293683031570	2033231946728260	2025882695774650	2.02015e+15	2.01326e+15	2006248987243760	1999349017684020	1989648809259720	1982181543354220	1978690180905000	1978602560878430	1983424562670870	1991039356195960	1999893660728920	2012238479818710	2023095010510770	2.02893e+15	2029478793010500	2.02994e+15	2.02922e+15	2027341334745830	2.02933e+15	2.03479e+15	2041505114953730	2.05025e+15	2058373829413020	2068628429791210	2081231859719010	2.09329e+15	2.10758e+15	2125833823672620	2145479161863470	2169948382427760	2197431732034950	2.22535e+15	2252658807091800	2282020933351140	2312992782539120	2346553802030190	2381569271666730	2422063504588530	2471150301234470	2524644334049410	2577917863245840
	-15.8547	1996896001884970	1995168515575430	1990128991586190	1983489865467830	1980049012032040	1976551704989590	1973514219148500	1972595790146080	1970293373291700	1965669049779660	1960650966324270	1953739250437680	1949967770038700	1951833110796040	1955906694907590	1964853014148240	1975900743883190	1987721874520670	2001082043278720	2.01265e+15	2020922319802000	2026078594308510	2.02984e+15	2032579767448070	2035864761956070	2.04168e+15	2050401407286440	2.06098e+15	2071727406341750	2.08042e+15	2.09179e+15	2105593682228590	2119160166598360	2136101526669790	2.15688e+15	2180894721929890	2207624420006720	2234867822557860	2264539123038110	2295577215601790	2329879237857190	2366876202393730	2404870328889210	2445419327312750	2493466760562110	2546582932590560	2604453285013210	2661617525677530
	-13.9894	1939892131332860	1941196938438330	1942689937599400	1941740336444980	1941795077159550	1939726130084940	1939128595952350	1940458887570090	1942100876183280	1940897845290120	1937399967506070	1933388548594550	1933060188828290	1938692113415890	1947319954668970	1960365584567910	1973836243919030	1985915507099840	1997204735633220	2008740838443210	2.02005e+15	2.02799e+15	2033604153624030	2038885345414160	2044561031442390	2.05306e+15	2.06414e+15	2078365935391150	2.09167e+15	2.10265e+15	2.11533e+15	2130169557301390	2144899735855910	2163941052633310	2185970244013780	2.21125e+15	2.23846e+15	2265195971029610	2295403625426200	2329578082798590	2368124793951500	2410701521913820	2455214983245520	2500067068450560	2554195162729950	2612123853857640	2673682365499620	2734056636994730
	-12.1242	1903110440436810	1907596383417520	1912428492303800	1914967038317140	1916571153920630	1916523283252000	1917990583844050	1921079446924220	1923720577620610	1925645372993350	1926440856247570	1926629292804730	1928777825487360	1935957916720650	1946170321288150	1960749283980510	1975353878697590	1985777569415140	1994870843295980	2.00566e+15	2017460107519950	2027461981007800	2036275796791700	2043888074195210	2051635497991250	2.06108e+15	2072474741358390	2.08646e+15	2101641946161830	2114826120145990	2.12996e+15	2.14706e+15	2.16423e+15	2185073780200220	2208606439295310	2234376183126240	2260996848026600	2286373143051130	2316778155643350	2352333482750820	2392935588604340	2440279489273900	2492219739344000	2544622897228200	2604217383763410	2666877652240940	2731844652787540	2797693359799730
	-10.2589	1880172537513820	1886369476432530	1894443472894300	1899824688521270	1903382363074090	1904691979417290	1908559573496830	1914457702754470	1919916679591360	1924441758708780	1928488067032680	1931555207156620	1934912243292670	1941406760694810	1950784061145610	1963181449013400	1975504340507580	1985688868444320	1993347838598160	2.00191e+15	2013196770691470	2.02668e+15	2037073407254920	2.04503e+15	2052554473850880	2.06174e+15	2073285662150210	2.08651e+15	2102822351378780	2.11799e+15	2.13451e+15	2152900650478610	2.17295e+15	2.19529e+15	2.21992e+15	2.24601e+15	2271509920636730	2296495583082940	2327015016622280	2363392239000810	2405982453559580	2456881208281880	2513568724535710	2571918216538360	2635970891704360	2704284806194710	2775883896227830	2848171699140480
	-8.39367	1868346701075620	1875835502321770	1885528467720470	1892890949599230	1896565759440320	1900038039314570	1906830741390070	1915972856522120	1924278475539630	1930654425212110	1935255854505050	1938885719406900	1943888305033000	1949855272737590	1957826898308800	1967868636355560	1977994637335150	1987335593188980	1993353797800150	1999506117009970	2009794225754780	2023219629218580	2.03347e+15	2041234870130840	2048731771030000	2058609882031420	2.07042e+15	2083013655137210	2098438043613330	2.11365e+15	2130440770139030	2148802531593740	2169533022877960	2193490466930820	2.21982e+15	2244769413551610	2269122491153060	2295442340312940	2327094970178400	2365997717107630	2412086453473990	2466256183439390	2526479870300860	2589025532561700	2655630987902610	2728155640171670	2806239993860590	2886915666937170
	-6.52841	1866222782045470	1875561713891430	1885952252064970	1893393630738730	1897318117963960	1903524280023330	1911691938942480	1921044788068520	1930424744339660	1938164559497830	1943436579740110	1947984342342660	1953171204473710	1959623925399800	1967588337798330	1974642698949920	1981491380249040	1987764172510210	1992904725026340	1997094867531380	2005679184116500	2.01729e+15	2.02787e+15	2036721590969710	2.04532e+15	2054749589685410	2.06508e+15	2.07647e+15	2.08939e+15	2104402697393450	2120508439303760	2.13851e+15	2160230621008580	2184906553041170	2211528844882340	2235999407334150	2261667072907070	2289896359198030	2323816349360840	2364658127901570	2412176247559430	2467422063967090	2528855181206220	2592713714068490	2662095369788790	2738043391496120	2821277951808570	2908412717019500
	-4.66315	1873552852813920	1882103634894950	1892136119468670	1899769500795500	1903926019549930	1910702106417530	1918926274125620	1926651126880560	1935303741572900	1942753271279390	1947871256919810	1952677153308410	1959347301648590	1966020061344370	1972607733433920	1978433094216280	1981759947434450	1984339703062930	1986273338934770	1990040539412670	1997808841052320	2.00894e+15	2019952175708000	2.02894e+15	2.03736e+15	2.04535e+15	2.05457e+15	2064359310263180	2077196712942420	2092930360866220	2108959319958560	2.12703e+15	2148430440997600	2170957044540200	2.1953e+15	2219900174635940	2.24797e+15	2278943388777990	2313913420232370	2354266425650620	2400825035632240	2453757762666290	2513558593818010	2580233582997730	2652415681858440	2729333153430840	2813953596137360	2902162642445090
	-2.79789	1877189520981570	1884671797677310	1894695653984350	1902102934473060	1906439797520720	1912276683783900	1919532214131650	1926548775705010	1935185089913120	1942912351988730	1948307383356920	1952982919500000	1959841249028740	1965031003817060	1970207636547250	1973671904759870	1975050184445320	1975497545444340	1975636531291370	1978753594476460	1985965333393520	1996062509447210	2.00707e+15	2.01677e+15	2.02487e+15	2031984564993130	2039522683871910	2048983094149750	2063267180401310	2079970326765400	2.09552e+15	2112832075644390	2132573422257050	2.15262e+15	2.17397e+15	2196958406772000	2.22497e+15	2256440905831900	2291247717937280	2330910079185450	2375299294918970	2423580763822220	2478643533423470	2542970987983170	2615004710618370	2691169700958810	2774046137279050	2861453139725300
	-0.93263	1874454228982030	1881117460811310	1890526532483850	1897820414051390	1901474088030510	1906146531218260	1912629188114250	1918793044416100	1926202264639600	1934710009751790	1940943689300270	1945165526157260	1950363883711760	1953797973135220	1957671053782880	1960243484592170	1961913715117830	1960608119349690	1960558575569010	1964663706738610	1971211055771250	1979968051308200	1989844330110980	1998969545997710	2.00707e+15	2012634929947280	2020266317614560	2.03052e+15	2.04489e+15	2060996909385890	2077151839774050	2.09286e+15	2109759949452490	2127504490930900	2147520176288750	2.16867e+15	2193575775308660	2221961296388510	2256073842425630	2293148518130420	2333769008235910	2375798580590470	2423957337514730	2482569521732610	2547837454768190	2619057677025460	2700878424618340	2785536034000290
	0.93263	1866070651378020	1871397156133320	1879683683471490	1886010633772250	1889144243001780	1892290478737140	1897783912955200	1903456026445600	1908310826116030	1916369421670020	1923085902248310	1928169435119470	1932891851440500	1934944761384850	1937390608862760	1940256247960500	1942125428688820	1942322641553070	1943271864662070	1947562173921180	1952588128142300	1960529775245460	1969226266039610	1977068002610600	1983915709569290	1987663410160220	1994086231277900	2.00388e+15	2017238827599550	2.03258e+15	2048919776633800	2.06432e+15	2079453564937860	2094748573337490	2112451612357130	2.13095e+15	2153249722053720	2179294736167650	2.21248e+15	2246723840551640	2281608292767250	2318098349241600	2359524084363450	2408953111892260	2463754720947960	2525574097496650	2599778030749600	2678476041186560
	2.79789	1856635289160560	1859433224148600	1866368084133450	1871331487038870	1874896839312480	1876890078625130	1881143341275600	1886074999920150	1890424512604400	1897513388234110	1903924382147920	1908365037370050	1911974761087860	1914586035911580	1916841243309830	1919916614912360	1921368775249720	1920807028779210	1921941754270530	1926994978675050	1933198767260090	1940401237010470	1947825946159040	1955474929285820	1960608400355030	1962672809667440	1967588396007730	1976791494714390	1988920596561650	2.0024e+15	2018518104827700	2034154915315570	2047117131007810	2.05878e+15	2.07372e+15	2.09113e+15	2112335807540290	2138639114831130	2170272251339970	2.20192e+15	2231359230258140	2262428674814050	2299011957491560	2340606914902020	2386104069871500	2436367457540980	2499160900791860	2568949485260010
	4.66315	1856182503947250	1857917310702390	1863568231642830	1866872587276350	1870164844752450	1871807111892360	1875166456373910	1879221763224860	1882028314141740	1887330411131830	1892130441173610	1895925336587100	1899041687949240	1901900903395650	1903321700560090	1904728315439090	1905504613542060	1904457154949730	1906307422856890	1913547037399440	1920908381269430	1925603237478850	1931535818331850	1937455988948590	1941394869513500	1943623060572050	1947850855536640	1956517452625340	1966957186595490	1978893692534660	1995724448575420	2.01148e+15	2.0222e+15	2031255444785370	2.04272e+15	2059501301251490	2.08247e+15	2.11127e+15	2.14449e+15	2176474084117300	2.20285e+15	2229167432498690	2261726215860680	2300666929176470	2341145946797850	2382895565240500	2432320320257880	2491372663991990
	6.52841	1875752419679340	1877764503754010	1881352638639830	1882740227095940	1884106250904030	1884999358492040	1888055695704490	1891194868773670	1893441282390830	1895892977410030	1898667360439640	1902018571855250	1905393619443530	1908478238118220	1908500516760430	1906548990388370	1905369644511300	1903228644549230	1903995796998620	1912192806586730	1918562800191070	1921991647105050	1924307317961650	1929023359228310	1932819349264810	1937254002313820	1943252250193750	1952453492712080	1961270948831610	1972510602979790	1989049078757310	2.00481e+15	2.0165e+15	2027223803675080	2040434238240160	2058936096391800	2.08422e+15	2117358334592570	2155428281941230	2191210034529230	2.22107e+15	2250943908654630	2285278390657440	2325010527802410	2364233078309870	2399880329642430	2437588533541780	2482143743349850
	8.39367	1924614255128270	1926412041509960	1928335632508220	1928566178160710	1926858733539160	1924192404565820	1924810682802070	1926000392295600	1927033139393550	1926930988668580	1927526497159820	1931134760474120	1936416045925920	1938087329663870	1936739134535380	1933817909085210	1930752177400960	1927160908745680	1927481043771260	1932031417854590	1938305834770520	1941712753023990	1942454320344690	1946165168614370	1950419423793670	1956875091040440	1964702585344090	1975607001025600	1984040595664880	1995006121408050	2011502019644840	2030342516390080	2047488470179820	2064269732602320	2083870660052880	2.10732e+15	2138147326943570	2179105076526760	2226558405916450	2275428649420300	2319078022271700	2358755483941710	2399908905886480	2443913578715010	2482203601986260	2513353632770600	2538763886256520	2563840637535170
	10.2589	2000589957058280	2000045185874380	1998356902318800	1996932150759350	1992110025940220	1986545702744030	1983823874230690	1981869245045850	1981617097872960	1980826617291720	1980851061106230	1983969681190110	1988270369357940	1989379334401070	1989070739650090	1985669653447910	1980432872912760	1975545762904800	1974227932476420	1975674068184470	1979588039474050	1981267195685250	1982150815621070	1988063416857790	1994390335443460	2002588809703330	2012592783123290	2.02431e+15	2034521878976260	2.04594e+15	2064433010509270	2088754880817130	2114947118264170	2141350452816050	2171472539028540	2.20618e+15	2249079368446910	2302867250207950	2370643932918310	2446549654960820	2520075197826170	2583268680501610	2636442940229530	2682890104941350	2716256251139590	2738446556735790	2750682455683630	2752383733558760
	12.1242	2.08235e+15	2080939556159250	2077970454196930	2075129325603910	2068741750626450	2062216595901190	2.05783e+15	2.05441e+15	2.05285e+15	2053200211491990	2053413805609960	2.0566e+15	2.05997e+15	2.06128e+15	2061389332951470	2.05751e+15	2049684187777440	2.04449e+15	2.04189e+15	2039809599861370	2040811789919660	2.04086e+15	2042035704840660	2048383639136940	2.05512e+15	2063597896050620	2.07446e+15	2086111794146090	2.09704e+15	2110841918619010	2.13249e+15	2164332206896260	2.20203e+15	2.24221e+15	2285570578340300	2333708690260390	2395700265965040	2477077233130370	2586003788183650	2713567575451370	2842805866263600	2950593989592030	3025029145570100	3066445053045670	3077991013170910	3076169233991110	3067489915688710	3041742901134510
	13.9894	2156967047265940	2155322926853200	2153457323812300	2150831472921240	2.14605e+15	2142013978398840	2.13852e+15	2135774316525040	2133200951926030	2133249639874080	2136169526285740	2140375321020500	2.14461e+15	2.14345e+15	2141513254503380	2.13603e+15	2.12899e+15	2124451036808130	2120671630329380	2.11698e+15	2114075349509850	2112064538731060	2.11383e+15	2.11971e+15	2.12697e+15	2.13432e+15	2143844045474140	2154257479349440	2.16533e+15	2.18024e+15	2.20331e+15	2239585656578130	2286304871483230	2338840578820360	2394492766191680	2458220258551080	2545083108085610	2669090153608610	2843952442427160	3060872248906840	3288460758671580	3476304504126090	3581172489339660	3596204727903830	3547819394009770	3488072025806710	3436179846049500	3368677218235820
	15.8547	2220508455177400	2220032165758250	2219315322627820	2.21979e+15	2219351087610720	2218722093130920	2217936077366090	2215261627244260	2212837059793260	2213405814172300	2218265377640530	2225159192171930	2.22936e+15	2.22642e+15	2220195906546020	2.21243e+15	2206970441927380	2205219513279150	2202591476674220	2199093891320230	2.19466e+15	2192311737394610	2.19554e+15	2.19876e+15	2204531920389630	2.21081e+15	2.21826e+15	2.22805e+15	2.23818e+15	2250041842995970	2270191323176360	2306355832181240	2354184232487150	2412068910460170	2476535837660500	2558414774740730	2676147468184770	2853126343576890	3112574534536670	3449141702462770	3812958563039260	4113488496371250	4257009852281840	4.21508e+15	4.05265e+15	3885182029630230	3742851271100420	3593733967419750
	17.72	2274523387204090	2275207861488080	2277554180384790	2279950349811470	2284895588655720	2288059387288810	2288542913870160	2286845008305350	2284155464986840	2284626950378360	2290492411401810	2299790690382110	2305578228286890	2301222790813610	2289545501027270	2279405196761760	2274684601829230	2276295094766960	2277287863144250	2276129197620300	2274041938982830	2274160438435530	2275627794877840	2277682738653220	2279782878673780	2286201787551510	2293010987326910	2302258017140860	2307837422022240	2315185444942850	2330239257467920	2360383554870800	2406035124025050	2462862674781390	2535646472467790	2636670457466960	2790030908474450	3023177752697650	3369313735798290	3829553367151660	4330666471618290	4726059378358080	4873507807087870	4713981476403660	4404202359854370	4.10552e+15	3851860570343970	3635439783434310
	19.5852	2320869804944960	2324117642809410	2329597331963030	2333144431913520	2340451370865710	2346168447717030	2348117439730670	2347385910163970	2344708940232230	2343550198959040	2349583798251930	2359525552361070	2368294524814380	2362830257104860	2346373109030560	2333164842371090	2328761997493790	2331929035599670	2335211353239520	2337617728145760	2339921707159320	2341426313994280	2341656145703710	2344022375574630	2347355639086710	2356335500091880	2365653158687050	2373766779129600	2373512372571760	2372428330903490	2381352175197390	2402841109282890	2441160056225240	2495832349448070	2578045361056220	2705453775827470	2902746503355530	3193633729994790	3613097693075440	4.16288e+15	4732069740942150	5089383691776520	5128279343770420	4857140729799160	4434816732458830	4.02574e+15	3717144479907630	3495100616163240
	21.4505	2365778419659400	2370247903250480	2374740434377720	2377121260162050	2383492838236870	2389492879963370	2392510585377570	2392310936270520	2390011002350550	2388887676453550	2394174062955600	2400124148407860	2405128761362430	2398311430228690	2386152752401550	2373757841094730	2369890368003690	2373226466402850	2377687189173260	2382594441907720	2387991448554460	2387347259869200	2389524071175210	2396697417025460	2405288298817430	2416533570291500	2426231165677750	2430720745164070	2427703757615890	2423407778944470	2425890146324810	2436436265618580	2466920075838240	2521729107040490	2623661524944260	2795645510929290	3057048845274070	3410300452856750	3873578735638580	4.43921e+15	4964581158653120	5218830332200350	5168422858360370	4833565102055320	4.31875e+15	3867946474085240	3545862472227820	3329562060661700
	23.3157	2408977783439230	2412814441569730	2414708361085790	2415394069160290	2418705679497730	2423061297521410	2425312865261300	2425827608928140	2423121754231090	2421687095916300	2423243609271770	2425302537644530	2425759502029990	2421495378585410	2414334681642630	2406571340333170	2403103182164790	2406167904769260	2410584024517230	2415585965839420	2420684255422580	2422449699215600	2426511784813070	2434356503822320	2443719822405830	2457001569159790	2469297242407920	2474361954647740	2470746521594130	2460974630552150	2456879444318320	2461681052450000	2487680268105980	2554120773040030	2692716372410510	2934030283544960	3288081273379930	3713724847837020	4.19515e+15	4715121118039840	5125069229705060	5289498966502680	5179653868395170	4809043359078730	4.25879e+15	3799382246767620	3485767426802370	3286267235534090
	25.181	2459663991150070	2459602321744690	2456325125724430	2453214551624320	2451216109320610	2451574968324040	2451887388036730	2450946108087780	2448159079816990	2447660110162440	2447960275741500	2447621472320220	2444705251789190	2442496066796740	2439467287517950	2433473953442930	2428986802479460	2431520858453290	2433409324056020	2437918267215420	2443524861180240	2447522671693430	2452855773884780	2460747623042580	2467998786176520	2479756215072410	2493261852884790	2498684476159050	2494063682568370	2482085857896730	2473450246531460	2477875190786710	2510606213584170	2604603849730870	2800433857244770	3130092831462310	3581637421970960	4054165553100840	4555728692769190	4999285472900540	5332578308982990	5440734600917800	5297396700834310	4922006266382720	4381969964966040	3934833547815900	3643153938680060	3468926453318140
	27.0462	2506992728341390	2504172042188550	2496243203054860	2488416984278040	2481566074383510	2478251357914260	2477039084948910	2476262510324000	2475355497980940	2475005789593670	2474149741589070	2472504047738600	2467779237437730	2464625157605340	2460078892078330	2453656661271030	2448497244861070	2449288691034140	2449522464394870	2453366638849340	2459945812949100	2465869819596770	2470752742534800	2475539094028260	2480737268936610	2491180585007090	2503341536564840	2509199278249450	2503655125839970	2491965076246140	2482361153179280	2492229481823000	2547468080311980	2685670007607500	2951381620182530	3358414353810790	3846897423241800	4355826842047170	4822238124511400	5226958393809450	5532041017659250	5643647924580930	5540018200866250	5213466814498000	4740184589096350	4.33691e+15	4.07771e+15	3934968953911390
	28.9115	2539294082215020	2535933980431940	2527004605290040	2517333432845910	2509418002980120	2504099391802380	2502402595435590	2504731399462720	2509128457040840	2511812262067860	2510346183700700	2503996296588290	2493920170472650	2485581471054290	2476818551448980	2469378697394220	2463153809047380	2462995112054280	2464731967277220	2471484958338170	2478152206993570	2483189194571540	2484852678315240	2487489207560800	2494054582249130	2500841360362470	2508475273857980	2511250752750390	2506276578860180	2499551226986120	2502900475944370	2535201783362440	2629159988106740	2818662443330390	3138521396893460	3565246420026680	4060101745061510	4536127154233110	4946047594251660	5324302399889690	5643211228526590	5815185701926960	5817783290951590	5635973801885400	5321712449163170	5009445854318690	4799676077788110	4690875736660700
	30.7767	2560097910005390	2556660539788180	2549370227869190	2541386806455050	2535534775368250	2533062476851750	2533093827844180	2538303104651950	2545215662557370	2549616222999910	2546737936693180	2535157358521300	2519876750057500	2503359360076710	2488653905074000	2481051260183490	2478982534195790	2480254568001530	2483052221235990	2492384269507160	2498778844018960	2502457051604710	2502172764807760	2504947994793920	2508289610929090	2512446821090870	2511984071334600	2509760948516730	2509874029534410	2519613317347480	2557381115536650	2640538623569700	2793782254566680	3039295999936300	3382148630150560	3765477528047340	4.19806e+15	4603168719136760	4965564828799070	5321139069792460	5667009761941260	5926258404132170	6066866635443170	6064665115160440	5937873446821390	5769612976244210	5642954017571380	5574820469119980
	32.642	2591270509890180	2584451024149710	2575758355952210	2569689664752180	2566869612755000	2566371764742700	2567798269704080	2573735836311990	2580540610229730	2582219173539920	2575050442701610	2558536607696250	2538665126739330	2518272435203310	2501774691282140	2495823439525580	2498411713545770	2502661479463110	2508255134205190	2518452394724390	2526351463144920	2530469668421250	2531030425381640	2528949406308730	2527671481342170	2524871687010380	2517081417912470	2514850559565370	2526799791860510	2573430813226190	2678645978584980	2850436298956960	3083858615951910	3367850667502110	3672595456609670	3980868607680240	4.30254e+15	4612776391167980	4916979754868990	5250507707254890	5614876105685540	5940527522380890	6209277569487400	6355371037891370	6364743389017890	6304550642375590	6247873536184020	6224619889150730
	34.5072	2649851718898140	2637837036100760	2623831420257270	2612849800093680	2605776169676750	2602276796288200	2602455148812270	2606107233495820	2611324894687720	2609910068521750	2601192217476330	2581364783750080	2558017254504070	2536505042741790	2521527258725560	2517134438107400	2521851974975870	2528559339640570	2539848393386740	2553511484915900	2563752457769200	2567106483626130	2564739695404640	2559268961564510	2555938994062750	2547114049110890	2533254956233730	2534795984716290	2576086880102460	2687466927711050	2902355358863210	3212170731115630	3527455093558970	3778930346153920	3989363909787180	4183899593836580	4375683643273230	4583401145337120	4831941275767950	5137885960959430	5506481081198020	5870366526780170	6201898192491070	6420649715323630	6492079082822980	6488375153319070	6483548479327920	6498194531332780
	36.3725	2726518075557900	2713353298843850	2694395433437470	2676610660995750	2660877982537590	2648826967612430	2643494319441300	2640233852600890	2642569837141730	2642955238725840	2635150914628890	2614667778915260	2590993279568290	2569677641971670	2554852781119660	2551031550236480	2556383768077610	2564949974006520	2579391561491950	2596178284682240	2608365234960330	2610036809456240	2605860761447320	2599474278313550	2592923530337360	2578691771682800	2561532232355390	2573039963732080	2659031934064820	2867653733629340	3230613750116510	3678472853401920	4019090106612470	4.20581e+15	4316346354718000	4394682336510110	4465358967832060	4587562604122100	4781619565034800	5045298304753030	5395618960847810	5754544617025020	6069893077248450	6282342927573120	6364049812326600	6382053335277650	6397343016079820	6432581845502880
	38.2377	2815629671238950	2803006198874000	2783595859379800	2761491577140030	2738321556923350	2714445153444440	2698518069131120	2691550263206230	2691034218280160	2690264383277450	2681007939458940	2663299113894100	2641949493380130	2622702963513900	2608839861451030	2604639053921020	2606732092371770	2614944523806510	2630960933451800	2649522799419950	2659983215288590	2661977961217340	2658621648181150	2652966140807390	2642342446783960	2623796622167090	2606024813324570	2633910024328660	2775260160887410	3100280800519610	3624240056692830	4.14583e+15	4.48835e+15	4637606633323070	4667956345331810	4652276355693570	4638981738273090	4689801815562660	4824533031874140	5040088958436890	5347449000980480	5646547041684070	5882369554593720	6024433166413210	6079995390585920	6101843923458570	6126005208258300	6160874985646000
	40.103	2914456334883380	2900554057022950	2883153313852460	2863626411184040	2834269281457790	2796583135242460	2770754383036550	2762669679007520	2763790393495990	2762100811328760	2751046248587630	2733197980114540	2712623069161520	2694277927593700	2681766489291790	2675454208879260	2674029225478790	2680993168981640	2697335236890050	2712882131807330	2717527953215880	2715351679005180	2713971340280880	2711943770377790	2700270631707850	2681671342078880	2666358453059850	2711589059699220	2903180640897590	3328586211495920	3981770979649320	4557378824738410	4936511313545230	5089780195808830	5062338583181160	4975699165875550	4902964806599700	4894260252932550	4985919742658240	5147611801911690	5380569913349740	5582319459758660	5706539216860330	5742883032827890	5745071408629390	5749755807666810	5773731583252250	5800642053778880
	41.9682	3015619603208840	3002610588091470	2984683242090110	2963892809384700	2934502371529990	2891092413114140	2856468716732520	2844466124108710	2844295909161370	2842847730644150	2830967239060650	2815155012205260	2795344172561480	2774127247512810	2763250625444270	2759428845872670	2756843352124250	2766989397626520	2779950743386450	2783993892256180	2777741601372710	2767759235532010	2765484131971690	2768455546672720	2759316085405930	2741008098664020	2731420774199410	2790241540277430	3011889625415720	3487523954229220	4192421214647050	4819313467752430	5243784627829320	5427062080824490	5390489628875970	5273740764306460	5178158584602450	5142657338440180	5208563076438420	5330331456876930	5479128424618770	5580667461480210	5608498119281730	5562818340620210	5498046269899480	5459624411456210	5463380847167440	5490500916922320
	43.8335	3116792802697560	3107275511055840	3089199148730740	3061548300162500	3027315732140370	2985810242775850	2943798594481410	2923484118218790	2923081254463670	2920647045219060	2908684231263420	2890381160093800	2866815963031900	2847412625458490	2843697463815490	2842602156581660	2841352120251260	2851132578272640	2861856191791260	2856818405347210	2835748333016620	2814354860585970	2809485190609640	2815456781420170	2810937580829240	2793991503211040	2789791154313840	2857256065360350	3083288626907710	3553361685628400	4242268407585490	4877812932507140	5322951074859720	5531481196519930	5516479766173170	5428560898854900	5364713805051420	5355005552823130	5425034043967830	5506409264245760	5563487673704260	5576812000750820	5540910660703640	5459030763338130	5369021862621130	5310644213788550	5295286257303970	5317560854001200
	45.6987	3215636048414350	3205304009410440	3183392366496560	3143899009694170	3104216768003040	3064019330168650	3024329818516560	2996556789400380	2987497407702150	2982634743802700	2971372815465860	2950718125054770	2929042165275240	2915345821094460	2911798570133920	2909703156131230	2908622135525410	2911486517090830	2914795530849650	2906206420864940	2882063767861970	2857116489873760	2850679540673900	2857749110056240	2855755378993600	2846113830461620	2858984693551270	2938086825185710	3156892875371560	3585533132925100	4202308567093440	4784716358180790	5204552267629230	5416204113785420	5443580273703120	5424974992486150	5430602995096830	5476665411783680	5555859518850020	5591399164370750	5570443380851680	5523096570524110	5467378159913610	5401255943391930	5339701497710030	5302149434963960	5290700769386440	5308317646268390
	47.5639	3299869073818380	3280138827453640	3252244069568120	3212169243400010	3171161836212230	3130712961526540	3092671121207570	3062807322623720	3043218459536090	3032128323180990	3017600039325640	2999083674396170	2982808709031600	2974468648667270	2970403860150320	2962704798246560	2955773640548000	2952347257284600	2951750050601810	2943348838192750	2925848179021810	2903138399988450	2892383873190880	2898671366495530	2904978986792610	2916896419836250	2962853527641910	3071491933365420	3299623148846970	3680626255321870	4.17335e+15	4641936934720770	4994761632890270	5183172665402170	5244843360177690	5276119060360400	5344329705622700	5440126437786860	5525373065901100	5542536251328740	5507260042165690	5456436119887990	5428565418529180	5422304310931180	5423400714687050	5427399706029030	5441415711761900	5465745631596240
	49.4292	3356664423376760	3334656600780520	3304584119778620	3266237203669590	3223181361187910	3180727328894580	3142145021120910	3113417301692710	3094459316038800	3079752474665620	3064651266635250	3051475807965820	3040618700688140	3031346355362000	3022324460019150	3006753960604570	2989913313299360	2980826772140310	2976119304108020	2968798069230120	2956700185465370	2940139089842510	2928778658587230	2941446412320940	2968782037248400	3022072724881530	3122400832421600	3291164336545530	3554524863852870	3889395400971540	4240615203072660	4564126266595250	4802554450900640	4934499447815120	5011349993847800	5087948274474120	5204589039785240	5325786321138120	5411446089158300	5446932732991540	5448402779784240	5453670695977140	5497043967693310	5566971672836270	5631194665910500	5673915789035720	5708774120572490	5752597995377030
	51.2944	3396695419406560	3382247464126210	3353084968549680	3316581779329120	3274600760291050	3232093815453110	3194662093737400	3172220087357340	3159311151368960	3152100645460480	3139978842076590	3130565167732610	3119705807441330	3106172639744670	3082928378951370	3054934189093510	3018430113717400	2991694132083300	2980663212230250	2977271100211280	2970160190336070	2966965522505770	2971483415082400	3002495099585770	3070050869788250	3186916385524660	3357717979919260	3598981741236470	3884981383923110	4158638254430840	4393758892249650	4587191649933910	4716158182332570	4801688066336430	4884299241047480	4993027154083880	5132486964073750	5266240641537160	5369017865631190	5440355698146740	5492555267526290	5564184405408850	5680690668841210	5811407857664410	5915268742481230	5971018567760890	5996972519781070	6012480386817140
	53.1596	3424776099383460	3419522478939340	3398420765288840	3361364066774080	3319574567715920	3275803368147850	3250532777918920	3242480842869930	3243193280463000	3250626428174810	3252277262262990	3254239836310020	3244252355715870	3215834640185950	3169878745679290	3116034189512550	3055778449995890	3010988568703160	2989544537311530	2986036697711470	2983675363713040	3001306270904800	3038488821152670	3114001897761020	3252045615625070	3453717980528900	3695241208105920	3981326739362880	4.23891e+15	4436694010405130	4581062372725030	4690046300373950	4766904432792060	4847212689212060	4947867569039520	5072504133384090	5216905970671820	5358558854716100	5481889369813050	5585746682881120	5677049666769000	5783641885654930	5921639829123360	6049092998818840	6141746251154560	6171939586760620	6143108556891240	6076448199345940
	55.0248	3462028049528710	3453774267206850	3432881183207480	3394397414002500	3353935715389550	3320448119228650	3308788442686210	3324178884316770	3365756292981270	3408897385982090	3448373549422410	3473104748780790	3462970914979960	3404235458348430	3312373206054040	3218607222243990	3140111961197290	3078687146505520	3043417150348660	3034603275625860	3045743197732120	3086206495207680	3162686199499700	3304653769973780	3530361064403640	3811069331015330	4094038037136980	4362368752941360	4563647731595580	4700035804582670	4793724308999100	4876252575730110	4957089641902230	5048070758311560	5161637589406610	5302711249445440	5457962551509460	5608567637125030	5745508065612460	5855962205525550	5950118921265490	6041816990535440	6139208513877850	6218128555453230	6239835533667190	6180178172760470	6030999562499470	5826112441173570
	56.89	3520660176254930	3506789186337850	3475487979475190	3428277911056650	3390007144446920	3376509293950850	3398529199238690	3467860462975230	3568256449375390	3671902408679270	3772931869014650	3849517008774470	3840702802015660	3737358324612100	3585135673927170	3439619351498360	3326382442206840	3243396858805380	3201944313845580	3198391163809140	3229250090476030	3299032034251410	3426566935471900	3633712897557630	3920306889581730	4231486655315650	4499113025401810	4711113888236730	4860031779331920	4964800855350650	5050612653346530	5142282522827520	5238243408486010	5345124601242850	5464438538993730	5615334762627800	5781912285260020	5934236801797670	6060969381561990	6149353985495530	6204282397582480	6236489291183510	6261225156998230	6254815624530570	6170706638922560	5968771597639590	5657678738715950	5310354661322510
	58.7552	3613358082245230	3590419334280430	3553531278519700	3505227506930340	3471270673988650	3477982044539980	3548656045108410	3703037609939450	3900955643560620	4097369991211610	4270610553200200	4382522298088830	4.38195e+15	4.23718e+15	4.01567e+15	3826831356864750	3676422908736430	3570173884177330	3535748431286460	3553973123995130	3609000554498010	3710279051490400	3878883814691470	4107555708069590	4.37413e+15	4635620160194720	4861705642961250	5025275043713610	5141111205790420	5249101294641090	5355309936423230	5454463097160790	5558416102630470	5671155077301190	5785143942348620	5925957951009960	6080526170739530	6218001942951720	6322662669643730	6377896630784540	6385347838387580	6354619834125650	6306826499525590	6222185725506320	6036701794732350	5687413535954210	5233001995786350	4827738476251260
	60.6204	3759773690811200	3737198978825390	3706957621681180	3670452437147970	3639173692839630	3649677774540920	3751516704801950	3983846231578710	4296912512795690	4572260483816940	4789515502415660	4919072455762640	4916801786771360	4777531424923140	4563571543461330	4366992044239330	4207699433108800	4090174548620740	4.07242e+15	4121057358100950	4192325520233940	4.29841e+15	4452761900855200	4635567429785940	4817831736597350	4994469208635840	5161760970914890	5290803476061730	5396682946423180	5519595267220960	5651838469773040	5759101410355110	5853709451741520	5943291481164170	6029708467493300	6136321466021290	6259036225691000	6363991135461080	6435909530565470	6452236779450890	6421130470945030	6351350423686120	6260559719573110	6137444197119200	5912206959993040	5524428324388840	5057803133754100	4670102398864040
	62.4856	4006025997695950	3988698940538450	3956643862899900	3909356334700310	3854801646015940	3837552289081800	3926316054685810	4166366702373370	4514053753202070	4848707113321730	5114775607722810	5269789555234580	5292171323429730	5201879193135200	5051288727473890	4888043757972690	4749497898383230	4658538516915940	4640500523924070	4679981240864210	4751419537445030	4849843758788840	4967222904316890	5083385175449250	5180595343370690	5272046688054100	5380197111589080	5489006060623340	5600882178745160	5737143365646690	5872270905334950	5962509051472260	6019857600172820	6064721688403500	6099547338320480	6150895930857080	6220833033509700	6284071492397230	6317562299375990	6295591905663170	6241088134998220	6161696606020190	6068152139291650	5957742912162250	5779846169440210	5489845124975180	5142380739263740	4810092009246900
	64.3507	4307803985341030	4.29002e+15	4.24788e+15	4167781675119130	4046360576423810	3966146453282020	4026299920501920	4258686170327520	4590186965845960	4929497031079960	5230064622689040	5410688118296500	5467852700084160	5431289831662500	5350781751007640	5253497590184320	5159999649164150	5097525452916210	5076233279717980	5100531631045010	5156653813057140	5226237090415120	5304114076488920	5373546561459420	5425948265742690	5474433744290970	5551508076680730	5642213002187060	5736246599582370	5835609975085060	5919096131235340	5953765595927940	5973149494923970	5986226862126150	5986198295041610	5989839804997780	6001196487661670	6003810481906830	5995957594764180	5962964027429410	5901158686220990	5826315201873100	5755423621111880	5697823867003350	5611059655337680	5452018148726780	5246819122989370	5028877696455730
	66.2159	4550748374434120	4517462003209290	4.42517e+15	4286545490905480	4127903980138470	3988919193986030	4012198469664530	4.22e+15	4536356250373780	4875011462728320	5172785904456280	5357874572765480	5430495619977860	5426228613163950	5386994751576990	5331591666818340	5278270058968790	5247707024042990	5241225141037820	5259400496813530	5293070243482440	5331354174379190	5378147348009830	5430449670991500	5487005237800090	5537937836061660	5600169808324810	5662728640477570	5706260236848910	5737727134128510	5755754534654720	5736510423769670	5740534614852010	5755072365552600	5747996071487980	5724129421235610	5707752527961610	5685985743352230	5648170688888300	5592363169175450	5516228732601420	5442710757017560	5388843590572610	5386519368525240	5384335560300720	5331851710321680	5223660535696010	5089050756993540
	68.081	4.46631e+15	4376741525942210	4.23688e+15	4.09567e+15	3962770852617120	3869193419234670	3899859192644320	4.0817e+15	4369984547631870	4682037105149310	4946579742250300	5118041577998620	5187593991933090	5186340440593020	5152009882278310	5104333573457780	5060993437903770	5027173300576920	5013686712398880	5018229508667610	5033365503714420	5047241611460390	5063659623220730	5107459852318330	5178018562494860	5253252952773020	5327526396090130	5386250086378210	5411066251915900	5414396098099230	5409558683263200	5388649747570540	5395284545610460	5429282187929220	5446751535009840	5430585756526700	5416761020355200	5388656378468640	5339575221306330	5268906127822440	5165106301281500	5064836362757950	5009760219465830	5046296853493120	5092828901784270	5085483052593910	5032072355464320	4930709759436370
	69.9461	4168472952465190	4074278408518450	3955775293381750	3855051823857470	3768219386963510	3722716812883460	3749834813926540	3869535584392460	4072531831786180	4325198697748660	4542906800604870	4688762513268660	4755880243967070	4753430356909280	4713222499324660	4665329235140670	4626246620864810	4584510692495560	4553711168069770	4530138166868650	4508514103801510	4.49179e+15	4489363430549850	4522729287441210	4588065000782330	4668884526641890	4759139992344860	4839329302861110	4886430137679620	4936188357002110	4976749917857280	4992334211252470	5030428028249050	5127175183486410	5205148823081240	5223591836533950	5217625572954560	5184473320894360	5129641076091130	5045254626650560	4921657776660500	4808634974972200	4749292716272160	4782619679512370	4830493985263980	4836935695856800	4767535867757860	4661375274752230
	71.8111	3917818385068250	3841670072994080	3762330277200510	3701152519049050	3661274805223550	3643640881579140	3658899030992590	3720671701612100	3835183035117560	3976235914362860	4.10058e+15	4186628602192320	4228637127499180	4237946092125930	4.22278e+15	4198833523434420	4.18032e+15	4163361906374350	4149600980046120	4.1293e+15	4.10149e+15	4079758079562560	4073641614965510	4093568924252800	4139015039325340	4.19601e+15	4.26348e+15	4342861054945680	4447064938498510	4597487358583530	4733135394981380	4802735507838460	4852256995812250	4943386379829230	5017260544561280	5048471551908310	5040308086893970	4995809894155060	4934834260686040	4856252688676100	4734137557303530	4656228893106460	4649570601764440	4679766003914410	4685346434037010	4675092728334000	4587270719901050	4500231824157640
	73.6761	3776399388249220	3727660684072710	3688938968975940	3666419224388370	3669022539660920	3674606514213400	3681527351669890	3708788508926540	3758708592303730	3812633621673320	3863728674697840	3899240836193940	3922910380540120	3945375488367850	3956063841905340	3954374457767700	3967905576152390	3982497366614510	3991324584523880	3978682462777640	3957319914226570	3936893123969400	3937577428313620	3945611774344030	3965040857742470	3987014858819040	4016636525215710	4073886495992170	4181146026980100	4.35315e+15	4532154051508680	4656860842100020	4742141592979170	4821190910899590	4878667975826340	4919282576159770	4906541442254260	4842498776602700	4772368561410860	4709759958075870	4626964634265290	4583422494293780	4615024407367710	4634633083890680	4621848576882630	4617949966429130	4549136377216340	4.48728e+15
	75.5411	3768372996609220	3731816240777350	3723725517707070	3737577469524920	3772913596406730	3792005640438100	3791360422811640	3804581563272010	3818965217279800	3820044515725770	3829383450016080	3831250783120430	3832607062598940	3862006507175400	3900038083410110	3915921028326180	3952401937346020	3991334612992030	4007258400016850	4.00007e+15	3990383570191910	3988553308372770	4.0001e+15	3992261491370930	3984374960981210	3978410949485330	3971634445766820	3999701221648680	4.07302e+15	4.19299e+15	4.33967e+15	4491981694657240	4621684675550150	4731730236001680	4813246677102940	4862426359767640	4848447470773500	4778835292349110	4692898375075330	4631725458648270	4587146941031330	4575319414404880	4607423564961900	4616270065512390	4601780279374640	4603949688704430	4556846287240950	4533226785781370
	77.4059	3889283588978970	3861119875661310	3855969731891740	3888409707812850	3945711746720370	3984122709780400	3976581466407770	3961092739475900	3949091302765790	3916074221740430	3903972840455440	3898824685884970	3904013735104400	3928701852468770	3982625170024260	4010146723067690	4043446990990920	4096924975132050	4.10657e+15	4102294000923840	4102447311331880	4108916682423560	4.11546e+15	4105677066389000	4.0857e+15	4.06062e+15	4043592473738890	4.05575e+15	4.09292e+15	4147986870260570	4.22462e+15	4338516802007140	4.45831e+15	4562139802416460	4620964585008640	4671406762493140	4662538330996970	4585938027073060	4.48864e+15	4455920903362210	4465556623053600	4491751277621450	4490019426520500	4.47375e+15	4518379315797050	4551029122168230	4527771707767700	4525749038061190
	79.2706	4009420827340090	3970938147308650	3958190121788730	3985878898123790	4070255313579800	4143170853047290	4149850508533910	4110317027278830	4.06365e+15	4.02065e+15	3994470490925630	4001715784492930	4.02751e+15	4055935227253970	4.11054e+15	4135462170651750	4148192553838090	4192560114060960	4202556708333370	4193139446711090	4182536867794850	4185522571855090	4185592108122500	4.18286e+15	4150183889353860	4124631158130840	4115941490860430	4128420295934230	4.13325e+15	4.11956e+15	4.14058e+15	4192493371376690	4254732241162020	4307726606803830	4.34008e+15	4366863469490360	4373652497119430	4.32873e+15	4281659059013550	4255528707845130	4295122094939140	4.31563e+15	4291820195522620	4.28283e+15	4.36065e+15	4.44136e+15	4474191973180200	4491441831956190
	81.135	4084176948946200	4056032771607910	4.02583e+15	4.03047e+15	4124735735439950	4203501105908140	4224171073387640	4.17096e+15	4118862448779990	4092980872273360	4072086680391240	4086870533465320	4.1028e+15	4120335149120640	4.17299e+15	4199021278395520	4204343244949630	4240187139075270	4258137402878920	4252605750839730	4.23976e+15	4232793411479980	4212176595985630	4.18077e+15	4150325667613880	4154862480897880	4149639552652360	4145239516239360	4137246307236900	4.09023e+15	4067070827900780	4.06831e+15	4071152199810560	4.07706e+15	4.09828e+15	4127319429831650	4159552729908520	4.16218e+15	4.13976e+15	4.1014e+15	4.11784e+15	4122034626534800	4.11148e+15	4117831334854740	4.19292e+15	4278322609612710	4.33183e+15	4362540081103810
	82.9989	4074210232734380	4063695395199490	4033790471047370	4.03959e+15	4115426516604570	4.18876e+15	4213147315973920	4.15813e+15	4.1283e+15	4108713765523320	4088375371442530	4095510866021020	4079786550713530	4.07818e+15	4107963020056870	4139497022982600	4177274718229180	4.21407e+15	4.2308e+15	4219912635819930	4.1993e+15	4.18373e+15	4.15614e+15	4110066844369440	4.08266e+15	4101201322833890	4110969547154390	4111122359769320	4099228761994220	4.05928e+15	4030008149680560	4.00997e+15	3985367870785210	3968036903883320	3975294109136180	4.01121e+15	4.0722e+15	4.10046e+15	4087825174475360	4053637294806560	4051835348769650	4033472249822280	4.0265e+15	4033738999581310	4.07618e+15	4.11918e+15	4176237372921370	4.20913e+15
	84.862	4047234808325740	4.0435e+15	4.03861e+15	4040387718108450	4075653324769430	4130940689901660	4.15383e+15	4138837668996900	4118060819170630	4102322033913260	4.09573e+15	4092465144705000	4.05582e+15	4029182890684070	4.02767e+15	4.06136e+15	4.12227e+15	4.16334e+15	4.18888e+15	4165029126575340	4134306036144280	4098812459662690	4.05281e+15	4027815630002130	4037176021599130	4045117959623740	4.05024e+15	4054582635966840	4.0672e+15	4.05784e+15	4.04763e+15	4027995984848850	3999811996018750	3972014423056360	3958927952946130	3986645258786680	4.04105e+15	4.09831e+15	4.11452e+15	4090315385500820	4.07507e+15	4048722416912330	4.02799e+15	4.02812e+15	4025954947038760	4.0491e+15	4087480403767990	4.12167e+15
	86.7225	4.04652e+15	4.02916e+15	4.01327e+15	4008719224156880	4025743698127270	4048355691123670	4.06736e+15	4077067804052290	4.08939e+15	4.08843e+15	4086864353405030	4.08595e+15	4.05e+15	4.00437e+15	3988380859603450	4020457098272580	4.08307e+15	4122650159114290	4144335993985300	4114655285062560	4088579445518170	4.04488e+15	3992305538727710	3993569292838620	4009304571805430	4007239363327570	3995100690082750	4.00897e+15	4028640752671410	4.05182e+15	4.09243e+15	4083104658693170	4052141353964960	4031619729623080	4.00641e+15	4018520047229300	4.06439e+15	4.13209e+15	4.18355e+15	4.15904e+15	4.11949e+15	4071134772332390	4016824430497840	3972908800530570	3958025101604760	3984846318133760	4047041214746730	4102100107143330
	88.5722	4.03111e+15	4003095832769650	3975905831299560	3957881152791320	3981208533406840	3980747808860360	3995606514237210	4.021e+15	4.051e+15	4.05944e+15	4.06003e+15	4.06566e+15	4.04308e+15	4.0013e+15	3970807093381410	3995044424287000	4.05966e+15	4087184989320340	4.1138e+15	4079522021177280	4.03404e+15	3990571650274380	3938428261232130	3952946358228910	3974507609478170	3966874057636100	3955736550335680	3968490454674000	3982256097080820	4011313027925750	4087560568955100	4.1133e+15	4091833240253260	4.07129e+15	4.05203e+15	4.06077e+15	4113764404203790	4176193161381880	4220582309746490	4182094442484970	4119964416811560	4068026454788580	3969149025285540	3891361259480050	3856985063367640	3902916319168830	3989500862872580	4.05431e+15
[truncated: 144 more columns]

## Sheet: Subplot b) EMAC(ref)
Yearly mean HCOOH total columns (in molec. cm-2) from EMAC(ref)
		Longitude
		-180	-178.125	-176.25	-174.375	-172.5	-170.625	-168.75	-166.875	-165	-163.125	-161.25	-159.375	-157.5	-155.625	-153.75	-151.875	-150	-148.125	-146.25	-144.375	-142.5	-140.625	-138.75	-136.875	-135	-133.125	-131.25	-129.375	-127.5	-125.625	-123.75	-121.875	-120	-118.125	-116.25	-114.375	-112.5	-110.625	-108.75	-106.875	-105	-103.125	-101.25	-99.375	-97.5	-95.625	-93.75	-91.875
Latitude	-88.5722	908884531076489	910269539199519	911965452864795	913251032894924	914014985169568	914246012465381	913401999225881	911194660170071	907617685559300	902876730793229	897987070038701	894438948407208	893567474882240	895483438125117	899266790077506	904503769278574	911041765416699	917694882474311	923849243236416	928326218228914	929429129513388	926499032023803	919464278945008	908404842277436	894598265672218	881790735246416	872852201158705	872652013228448	885899403659611	913532451332744	953612483575207	1002441358027810	1055627286835100	1109015769725130	1159230139179320	1203898063654200	1241717701004170	1272432017884290	1296691950148230	1315759093781420	1331025947161850	1343441176264700	1353072018043540	1359063966872680	1360014910522780	1354523710143540	1341679834609360	1321387708094190
	-86.7225	911657306481758	913581131795893	915493270574927	916480798457253	916656055255103	916448390026857	915076626554641	912324925986175	908249720742548	902606348786130	896579694102475	891927103268669	890589853783452	892588499588691	896117825354193	900984056353520	907771383445153	914371074235015	920658771972484	925369639238743	926102480815627	922698090383973	915503182588849	904171061122524	889265993998065	876100744796349	865548952111841	863126181119551	875036229995457	901678798501988	940900612246914	988801276980694	1040812689885420	1.09279e+15	1141467597352290	1184551219047420	1220773682006070	1249897454129320	1272643143471450	1290444191003810	1304943276394420	1317280888536680	1327485005041660	1334426327889350	1336365811212800	1331652646207820	1319257126823800	1299079367235160
	-84.862	917335595908844	920630818760936	923099840632602	923556018444145	922306924765950	920916924934740	918310544377909	914407399750169	909641883784549	902202561152849	894020611253129	887032964019065	884754983915620	887146400192121	889961010146037	893891824524931	901406165580360	908040375070675	914708885098010	919738302495211	919185972325851	914444141298233	906757344207838	895062273413727	878190275477111	865451915637245	852583537763363	846441738290561	856013975151990	880266216152778	917403951462534	963214705974708	1012656154417950	1061647730709590	1107179024998860	1147123076300970	1180229275207700	1206239027330070	1225956813059650	1241151365656190	1254037523995460	1266250036279180	1277747170581410	1286750266476010	1290777452534510	1287685015059140	1276241558471340	1256356499082370
	-82.9989	925967875194692	931473720509220	935129884947424	935636532186788	931998677561730	926711937968843	922159554617071	916404849752174	911592875212689	901119795847986	890379858966821	879826954819375	875976069706088	879014526636506	879972446127171	883405144066474	890591410324952	899535668052833	907611067429200	911214678168317	907527025200819	900390464610987	890638172576188	876814848155691	861569990583187	848441068155792	836186103499747	829737436808785	835008857383130	853733857699265	886683223825325	928778587834498	973784464522142	1017880785850110	1058574709327690	1093939422476750	1122625189604090	1144195091391850	1159419405783160	1170517864783870	1180747757367980	1192837799158100	1206666838045310	1219155051029840	1226526729411980	1225958033542840	1216043356455830	1196773635979740
	-81.135	918168910897058	927480262043376	936866298059506	938095368252211	931797769720511	924775885701949	917717935112379	913228485594840	907532818731224	895882747701320	885653744249850	870375477350616	865745867398801	870434442109609	870332336537367	873748436610296	875563840065897	886166233412956	895564412514898	896227339757062	889119142662203	883891182895766	868430586341537	850312035695311	835148175703849	823716757340156	814925888753167	809578104308270	812419155258522	826661203733859	853068236129235	889348003671421	927307029592560	964175894839679	998346285600303	1027996752436110	1.0514e+15	1.06766e+15	1077141996448650	1082460108241100	1088572901230330	1100594003555120	1118355447293190	1136153150311080	1148165269152550	1150919000565050	1143105110759590	1.12501e+15
	-79.2706	889972846272505	899750547867858	916237654325089	924015197422157	914243207132299	905381298092127	895647305777386	895125110641875	892158334481172	881957741003512	870269018169337	850873087464441	841673414829043	846627916022168	849145965908859	855172632137393	857280254429537	863681656687520	869122492397363	867440109999438	859017339176404	852394905705998	837367492483475	820489551842630	806778577667891	796785512737021	788772718919301	783931322493519	786403548872810	799582035383723	821535759130519	848334597961948	875669658448564	902768881011805	929057109673076	952444196394635	970415919092416	981365826299576	984495324544324	982289123844485	982046950499994	994079028422194	1.01829e+15	1043507549996660	1061035881328990	1.06738e+15	1061978042013320	1045901220874010
	-77.4059	859030916919575	863156179331704	871874832242975	875774948785137	869735578129472	863572305449956	856558029881645	853475206862279	849072221271558	839257906737167	823139222959311	805786729737530	804811654447712	810767028457103	813119760775788	818824487960079	819584720926883	817883901464417	819850850833584	818761056381217	816630033689957	811380613781239	800879020866943	789316393581701	777962087567949	767548229164426	758405714369579	753542059169078	755684588114770	768325985832618	786805556745973	803995417275844	818982523557028	834817914883563	852755550698649	870071845277714	883193101667262	890214886439943	887877340500506	877170861526138	867302320747717	879402204254199	913759472742326	947955009048032	970438333908104	979460183451055	976023095058630	962721250483761
	-75.5411	829766035111399	830294900888533	831027652176902	829081245686588	823300435853251	817703051059976	811707254218475	806648523217473	800970279900420	793315608364662	780357007665458	765605068036633	762029982639778	763183042330189	763093700468542	764640703871834	760583188288645	754591265975487	754277502518629	760192631106706	765849726473336	763684870490758	755327025443578	747616661970135	738244861312973	727817630414774	717799806119925	713390845393682	715235537724286	729272256631337	746293082179121	754743632746091	757363295545637	761742986988657	771477559622414	782923999389572	791799102027843	797724554006756	793452209628459	776667168554716	754969137760908	767184495950552	814433072601907	855894300625388	880048010135698	889278367235463	886185960459353	875289954138908
	-73.6761	797288774363495	794567470474596	789456554206306	782574282983014	774339430754674	768970735278227	761714873549782	751841325360343	744062071065701	738269429286053	730291334879856	720452440590610	715199796566524	713902243485340	713847662620811	711918470572069	705729365256783	699018154652615	694306936622236	697307056652677	702258208111915	699657271724785	690881179535712	684217877814980	675719213656099	666857852724909	660861913349224	658343569743540	663990844256680	681090608461955	693639476133834	697065264379440	693555582052238	688841060596705	688388637340931	690874904251198	695475430868368	702043460521889	701633385804707	687763381894437	671815926079916	685164370436244	728210508392977	767421081007343	789525782679865	795970719303735	791436050729577	781587163367889
	-71.8111	753197232996704	750817130691241	743324095957969	733725017226979	723544416812599	715902794808652	706013892568174	694522610095759	686640992356592	682516335410379	678285218265770	672168637904749	667500742745479	665680000875180	663344171864381	660176441289464	655031470153587	649471541782173	645037907381590	643863739770337	643746112980667	641080744656464	635594049101555	631259322675755	626821712638868	622471571770234	620024506451605	618333515121700	622225295487671	635146348619068	644743636780006	646142859350582	641904391178785	636995817915716	633936255848356	634094316639915	635889373529700	641556604130415	641927364688060	631279204083160	621198701591022	630788358377373	656045939964726	679645121254391	692822444770992	695029227821862	688718612567714	680874514789021
	-69.9461	696787543881348	693806365952775	687151480145077	678386357982647	668293009038402	659472689385061	650612799233546	641703214105631	635622853243089	633119465535582	632387767714203	630603926558313	627941574724365	626316535183564	624200630230883	619643758848841	615517475597572	612256933356014	609462023594698	607422563165215	604902003185769	601464309578723	599037707417194	598198966182036	597380125158965	596568994945109	595162920957074	593209435058539	594732740857402	601145329492719	606851331542032	607787151282779	604427847280227	600016751826952	598666092919436	598867704150113	600979551735977	604807900337895	604692309633285	596928379197628	591612527902771	595711426990191	607582437908938	618512062387186	624016297969011	622998330688173	616884457298765	610482904669317
	-68.081	641000646577724	639328199476948	634222389742461	627501773367900	619606758454348	612772592756046	607166429572223	603088567659905	601178813567371	600522049804093	601558521928364	602216976164536	601496872770984	600868877459596	599685391355619	596601160933936	594589139733711	593048280005067	591562933022986	589026715128416	586486692478783	584565697986854	584253505062469	585890989966757	586839751334216	587282919061369	586541274512697	585042099976369	584015722138222	584611115879867	585600165441099	584978247706825	582500917599796	579940456739090	579931369526499	581604183429256	583349544283263	585513524159017	585003343008432	581159504092413	578439787662161	579888986712029	584181752499919	587514305964195	588384796707580	586098656477520	581352962633607	576229518365660
	-66.2159	607410754251220	606500096854771	604419046575961	600884044248116	596724640845567	593273471868295	591424610018587	590834967491176	590582202571042	590039626454752	590711431286815	591632651110048	592646874587305	593741446836068	593134256948018	591216433644271	589883417953047	589340239221178	588077001185171	586608829885192	585119699068334	584415863539529	585004925430235	587104924551607	589350870387961	589840209743692	588689069975515	586778112500873	584400969405489	582700104048502	581616490575547	580186538918323	578282749048866	577014164076961	577664287756741	579264873243895	580701601881831	581772458037763	581747269266516	580613435052704	579561464606121	579706805970440	580894882243427	581114981045502	580249222243024	577993401811378	574594143657581	570827077524653
	-64.3507	604419939757574	604506893052687	604345156858233	603497053309125	602277234470409	601498826436269	601781834344664	602759423091487	603473439713366	603373257106207	603162785068914	602902110193282	603386488775720	604294390138477	604067269017937	602873039941039	601162609666223	600140017709952	598773812397681	598011622734290	597270534242594	596913497106617	597331514619317	598738820618144	599954882707846	600250453105347	599376660583961	597243099965007	594673250557050	592258524303601	590262340940539	588466666000826	586960243136234	586330407709059	586962952597316	588174228989747	589284788881390	590155820242009	590594659599922	590563114031455	590388910632221	590355794914935	590389832300273	589859092594342	588807487805607	587155024933732	584890279279758	582190676247190
	-62.4856	626203869649065	626944425082804	628014363669194	628872071682771	629432756223552	630071669880423	631269479606156	632848360403253	633971787985844	633990775248380	633165380932007	631951731535004	631016738883518	630293992769361	629179184704101	627666649014005	625931413788146	624405805861013	622745231686397	621698949655416	620600345307329	619607463979438	618953983154539	619219493441392	619234565638981	618873865472653	617983470641263	616155702290363	613673575187150	610930503349548	608370075093536	606169996121303	604577063751051	603978257018137	604409793715504	605329352909154	606314738830296	607291797323630	608074125053990	608492205036796	608567432573645	608353377004473	607895261599403	607148285499918	606204236930914	605026082716619	603454052675241	601428938077885
	-60.6204	665413124474803	666520859756717	668217393320425	669793660575173	670898407633530	671726712519890	672761015128352	674090270546064	675049778495011	674877237352043	673459655735327	671213498817047	668680221810721	666123871451045	663667805606736	661481884044366	659589377407650	657836558128310	655918713078378	653993302909511	651791485200458	649504684337060	647453717828170	646026501649745	644857051121950	643824165973099	642706154093048	641042728481280	638686736747988	635812740148423	632843569572909	630163186427850	628178716010708	627248770950008	627376273881948	628142145922077	629270988682725	630580050342480	631689360430998	632249285014905	632157175460200	631529747250329	630605201179195	629599247964339	628604692943547	627599120258873	626395308975189	624854856859481
	-58.7552	716454240050489	717609859434362	719298689105342	720612859713163	721112533644761	721026858588728	720885979703513	721008982192849	720962041711558	720102489579502	718108758851110	715061519366244	711335982397195	707400720149452	703784829322570	700866010678350	698580630153805	696508057913557	694086832954795	691074874456491	687409967884314	683399303750581	679551859909720	676522501863152	674401529810697	673002535675144	671856733393855	670346171427328	668164004006256	665399313272673	662348479910122	659333805121141	656818769755188	655327738899653	655032461955134	655653554157565	656972720618171	658647574153877	660102737494929	660811811565259	660506482320034	659334553288277	657798584663993	656313697981241	655014325504067	653837610987441	652710003468614	651590840476991
	-56.89	773638756952272	774555232378294	775703107146525	776109348972279	775390468253084	773814378372610	771936099138947	770184861322513	768563959117924	766754732398497	764296021038394	760892017482479	756559142772932	751749574858321	747238306511726	743483256690512	740416291770743	737613861987418	734447598917262	730460356945090	725604995651691	720228730862040	715148702332267	711265753477379	708919248829538	707751273931280	706897931275438	705565534765641	703458166656433	700678933649018	697439467491153	693971566124467	690803870199924	688717688098329	688030994644954	688467231901222	689723576780700	691371949162341	692804108244030	693418097835614	692894241643347	691349860854857	689327908177672	687357427024485	685692588892216	684319456838666	683208920076645	682323735656285
	-55.0248	832386541314236	832652958921538	832682693879250	831721442532195	829579553312594	826589912360337	823179241911289	819772816021693	816888205043428	814500306185539	812070784395486	808804920470775	804294652190444	798941618029091	793630134769637	788794488697068	784578066406825	780734406581633	776786227437935	772198649968575	766812237545677	760964676677270	755589394379958	751747212406209	749927572336959	749454656285415	749088648333967	747789508473874	745408066561234	742231743841428	738448562434784	734279711246537	730421335343175	727828247389913	726851823941101	726990997719174	727729319969844	728692350323025	729461401753274	729648934360076	728993846824643	727492302175425	725502207234716	723453886100336	721607120913761	720064279893929	718900050397958	718152525191519
	-53.1596	889787888301480	889182498088924	887660613969198	884880862222622	881235037712866	877172822179129	872907863838833	868786252470219	865549337147432	863334272367664	861428717438482	858488506922723	853858185257261	848020124491181	842004063444689	836427923130486	831394414512857	826775241075722	822360530820588	817608022447439	812381383162739	806957711585979	802125403635113	798894457740883	797691974376124	797738448800858	797571902449219	796053672408889	793201060798452	789434844216800	784935005661130	780058161187132	775663097303230	772649804751351	771226930522443	770702173493078	770438147515313	770276904671509	770153900292179	769966091419967	769384897870752	768217405120832	766527153220860	764572365844500	762544209502357	760622114166147	759193532718735	758581374941083
	-51.2944	943054806116949	941875470872517	939065857714848	934637238507519	929685851980215	924841129780333	920243385439439	916119123546245	913083048204041	911341476806522	909957212161211	907397187423498	902891890064412	896909948181774	890802159700711	885272963627985	880265984953387	875591174450612	871272530338203	867001604995580	862621089407296	858294428563824	854661415308808	852416878705139	851656487047686	851646601445144	851100873901889	849030642333043	845474788574966	840752409539315	835293094011710	829780687992598	825054237171713	821660539925997	819501479349485	817916279932900	816506914864035	815354519379984	814721346672102	814410659034896	813814022381993	812595519235645	810838357962762	808764423369483	806487256222490	804173335391494	802542894256742	802138143859029
	-49.4292	990167405186034	989075362631647	986036791068104	980924888627533	974925422574618	969203548928129	964283706497902	960129577199677	957011493668614	955328998339366	954331140210184	952599834146478	949106146634033	944218880009911	939286428485747	934762974433216	930415784554659	926048498456193	922085806541492	918726054681276	915635652360449	912735730561600	910452264175491	909203059910381	908741818493893	908281884616184	906879696849625	903770470940827	898949286442196	892826820007315	886247587058503	880217455265373	875480009348841	872002080948900	869334898846571	867036298749180	864933803520016	863223616232881	862162924716497	861391473791381	860212625540433	858460244104512	856362593657922	854169328144541	851877071046948	849621268575581	848056779995210	847815857477417
	-47.5639	1.03101e+15	1030394080746750	1.02786e+15	1022644658029390	1015870439306430	1.00933e+15	1003922260430300	999482244030684	995937476230127	993894486521547	993334185721382	993039040916521	991523345249915	988931723371198	986211161909045	983316995481225	979685193689122	975280204576873	971392540060037	968911352044716	967270838074115	965787692357854	964585627900536	963985386136996	963420576030040	962100863733208	959569020972635	955398173379137	949429962472445	942198518561492	934972491384724	929071645488270	924943857156644	921829872914847	919185710767320	916870023158512	914738694122990	912780414643558	910978954812114	909144190111096	907004529939582	904630902605615	902331058297978	900250563206555	898268923630606	896426665840128	895142932593924	895183105458858
	-45.6987	1063693904995010	1063049124642270	1060881366728810	1056339156582450	1050065822337390	1043727599594870	1.03836e+15	1.03386e+15	1.03e+15	1027761902939720	1.0278e+15	1.02912e+15	1.02987e+15	1.02982e+15	1029352490698030	1.02792e+15	1024693322694860	1020031769689550	1.01602e+15	1.0142e+15	1013892105563750	1013704572947230	1013252557401980	1.01268e+15	1.01145e+15	1009124160843690	1005673020368040	1.001e+15	994959249350371	988000964502334	981451246932471	976669804945612	973575929107546	970973599630353	968457915794988	966298043185426	964364408066143	962246938515175	959671803345224	956831305897020	953959952497337	951294918976317	948991529354360	947094265524451	945487594976879	944275831391010	943668073960581	944452448918639
	-43.8335	1086824673709680	1085863697870630	1.08415e+15	1.08112e+15	1076727145209450	1.0719e+15	1067547534056390	1.06378e+15	1060383075427910	1058568791047710	1059407209547170	1.062e+15	1.06438e+15	1.06588e+15	1066677706491370	1066057741254620	1062882066275350	1057753681147450	1053462082072000	1052012766128130	1052733751947470	1053716791510380	1.05401e+15	1053427108011860	1.05136e+15	1047979812096010	1.04403e+15	1.03972e+15	1.03477e+15	1.02944e+15	1.02497e+15	1022339616646800	1.02063e+15	1.01855e+15	1.01608e+15	1013862161168640	1011906775576680	1009597093348960	1.00665e+15	1003567975115160	1.00066e+15	998174959056893	996126540797722	994608387963465	993721215840814	993522616113765	994142466248656	996162000652174
	-41.9682	1104300564534050	1103023909612560	1101546860230950	1.10005e+15	1098026513832030	1.09535e+15	1092658488899990	1.09044e+15	1.08863e+15	1088095524266480	1089757739661170	1092809906154220	1095373331738770	1096756014479130	1097500244801580	1096921026285280	1.09354e+15	1088027627508310	1.08355e+15	1082414886914360	1083994741700850	1085908949738410	1086687124550390	1085906381803980	1.08324e+15	1079381450872200	1075530145424090	1072035818790430	1068679941386190	1065683856584740	1064089681460010	1.06392e+15	1063618530811500	1.0621e+15	1059764232277360	1057563720556340	1.05562e+15	1053265321745110	1050605790258730	1.04829e+15	1.04637e+15	1044755257078120	1.04356e+15	1043211947823540	1043718551106420	1.04474e+15	1.04665e+15	1.05009e+15
	-40.103	1121207070605770	1.11969e+15	1118124071182820	1117568998107410	1.11756e+15	1.11694e+15	1.11597e+15	1.11559e+15	1.1161e+15	1117513412431330	1.1199e+15	1122626816816020	1.12422e+15	1124330098153240	1.12397e+15	1.12265e+15	1.11891e+15	1.11348e+15	1109350835475200	1108730105387900	1110853043042950	1113012010510460	1.11357e+15	1.11233e+15	1.10951e+15	1.10595e+15	1.10257e+15	1100114547354730	1.0986e+15	1.0981e+15	1098968054968190	1.10015e+15	1.10037e+15	1099329081435910	1097691006487070	1096236250655920	1094859761023470	1093329749340050	1092384749281540	1.09237e+15	1092711971788590	1092760334180900	1.0928e+15	1.09383e+15	1.09576e+15	1097941249980700	1.10102e+15	1105865890910370
	-38.2377	1141696929157190	1140010630481640	1138267091754810	1137956932231820	1138918862738830	1139702196572600	1140135428586970	1141360412479570	1143822444499670	1146813514418760	1149603948875190	1151690707401640	1152014132413770	1150568643995030	1148525896436610	1146045912220910	1142176565594120	1137537077622210	1134348111352400	1134123676245010	1135812785957010	1136956075849190	1136318187042070	1134250914505590	1131301108132910	1128038149727090	1125425709168540	1124437782750090	1124961559558830	1126544219358530	1128838487107400	1130394207217620	1130633734877270	1130252337956610	1130242042495320	1130806619483640	1131343434028310	1132120115972350	1134285894285720	1137682812100060	1140974672052810	1142989808531520	1144278225753470	1146344559004740	1149349367026970	1152869706108390	1157272531720490	1163464668452190
	-36.3725	1169099953666160	1167190451304970	1164905921624510	1163942568947670	1164597311201890	1165624562604640	1166402335591930	1168039505632160	1171075281301190	1174466617433620	1177057580796750	1178253335658910	1177400747079850	1174599115290840	1171071324473190	1167624975898720	1164033996704430	1160562105300690	1158474081897380	1158141695541350	1158098093369380	1156859569551610	1154091608104400	1150644668130750	1147202919188530	1144146583577560	1142594784675100	1143261193440120	1145772793069390	1149318625290810	1153010224323320	1155360623096180	1156440984473460	1157647160451460	1160060978400360	1163333825363510	1166809850679700	1170905222194030	1176443298335630	1182842447718410	1188942077743030	1193497776136180	1196597680680950	1199574877875080	1203581761028890	1208832093223980	1214837503467670	1221903992134610
	-34.5072	1203036590739170	1200891804426860	1197742615528510	1195048351660960	1193836328778100	1193503295233230	1193075199603620	1193537508536210	1195605061298730	1198220806775240	1199941276472580	1200143994306860	1198269365146710	1194356905780990	1189720677199440	1185742017671260	1182705361715490	1180544561503670	1179397989222640	1178449915995150	1176098792492930	1171927254854110	1166482967454600	1161094328088690	1156492781588660	1153206500058010	1152640206205530	1155218064018140	1160148255093400	1166235138501640	1171948215290930	1176203722765670	1179598816777500	1183639665266420	1188920163823090	1194784612369270	1201143122230140	1208625143612820	1217046595181510	1225682605298030	1234255396679760	1242114381080640	1247937954111220	1251904776747830	1256575678009050	1263356303135100	1270744348633160	1278101385153600
	-32.642	1239304438695340	1236698603656990	1232268830272860	1227139649801980	1223059525152080	1220183079637580	1217418682895040	1215455213108200	1215268986360620	1216113285710550	1216482855528550	1215409759799580	1212401281347370	1207453686035310	1202072429064310	1197981629259900	1195467482645600	1194326067080610	1193761732187910	1191919724312210	1187552753840100	1181032337125810	1173485786929280	1166199525194250	1159832063050740	1155687943118310	1155761044392970	1160441893740710	1168484327988810	1177948753950710	1186726806500680	1194002686778140	1200876016483860	1208826181201080	1217664902872790	1226235039046910	1235074459807460	1245294467850930	1256397627285990	1267123297924760	1277679140151400	1288234812814870	1296664140243780	1302052362427970	1307741247575400	1316053190567310	1324571889934130	1332004100185080
	-30.7767	1271264451276110	1267655244935330	1261283609003560	1253520685022750	1246490970912230	1240806442540290	1235496338741270	1230770007077580	1227542904833470	1225617101592690	1223796647545470	1221024052659990	1216841986536080	1211224344871500	1205876804639680	1202362375239520	1200478550946350	1199967158843890	1199284742716950	1196404264797850	1190877273417710	1183446028361040	1175177618951160	1166748501049330	1159008974181560	1154365730384750	1155078990803950	1161848755161250	1173458610950290	1186965606709060	1199688821685310	1211021757925180	1222044873042210	1234280477311050	1247178571084200	1259008977388690	1270043422329270	1281956454485740	1295212965329260	1308038015301620	1319904288514970	1331781535885640	1342197152850160	1349838818302650	1357485240805170	1367233416783030	1376675405829880	1384540974200700
	-28.9115	1290894443942760	1285842052139870	1276822391248430	1266187133545950	1256522249462240	1248590537805270	1241553245089980	1235028954694910	1229244798151380	1224221308415740	1219478577632960	1214894884653280	1210219051964600	1205152543442800	1200750117247660	1197967254131200	1196533786008220	1196109747662330	1195141056824340	1192215077337840	1187182924644730	1180732976885770	1173230652265930	1164880962216260	1157347625251410	1153729002857890	1156068524593080	1165235029839830	1180104585460130	1197142088285660	1213641049754150	1229259865059500	1244707917476670	1260926439688750	1277535338107640	1292863597086380	1306129832326300	1318754436420450	1332879987615060	1347392413716820	1360577875492000	1373181162377510	1385090231166920	1395353136446890	1404884549550710	1415066442811440	1425221493423360	1434514759214360
	-27.0462	1290698491769690	1284438708858410	1273394570664390	1260522197713500	1248871225597150	1239424259128750	1231649138152870	1224371137836250	1216979910812900	1209824282255560	1203315094447880	1198275137143580	1194464266729130	1190794416258960	1187474975670040	1184941860631180	1183294266498140	1182522251021570	1181744777637390	1180116683001140	1177252585868540	1173169027274220	1167758005597840	1161066299982000	1155879539677870	1155750073334770	1161791295495150	1174426307669240	1192361347865180	1211765091068140	1230901177507190	1250431592844020	1270286414091880	1289473904362270	1307919977792710	1325627748154260	1341068427156280	1354462020585230	1369192107695060	1385011009995480	1399487307067900	1412977205559020	1426630769447970	1439595844946220	1450257496916750	1460004760033510	1471124000889560	1482502193951930
	-25.181	1268041034138390	1261254995950490	1249661927250980	1235974066896310	1222989059330380	1212440643661400	1204261956669470	1196676322675580	1189028735733540	1181984292408620	1176035711312250	1172271120792950	1170202203702430	1167905743213400	1165205717680170	1162493468215400	1160297559785320	1159267889329660	1159439431600280	1160198044302740	1160560688424910	1160135236987010	1158755325962210	1156355705256390	1156163983338080	1161485836650460	1172553733358140	1189441215929190	1210798825398380	1232572288159550	1253665448098770	1276003598963920	1299147850489400	1319993564128170	1338458235110850	1356522316328010	1373474938935420	1388525507640900	1404358414097850	1421130032156660	1436981904533910	1452159811479430	1467808807271790	1483063318632040	1495256136895190	1505839450494350	1518666034420270	1532132256820340
	-23.3157	1222942254335110	1216136914919030	1204950112519290	1191626463555950	1178351395227390	1167907118514790	1160598226794800	1154181535151250	1148204277091190	1143343293402410	1139531586227750	1137495667966480	1136541893205900	1134953918620690	1132385069186040	1129701497534900	1127700208209890	1127443381035170	1129912169072760	1134518021785370	1139391053334080	1144290792893830	1149373422581180	1153971401024050	1160945821880040	1173054355896780	1189853058891120	1211366259251850	1236384065101380	1260843700840840	1283604219047900	1307100970990550	1331226894621650	1352635882524360	1371043897017270	1388748595342560	1406165385639550	1423126561011200	1440566539188830	1458273310799420	1476109997217510	1493969112679060	1511418715767140	1528621356933850	1544018552923060	1557552270394050	1572584926232930	1589070541032820
	-21.4505	1156694240441050	1150020059897270	1139613055998910	1127918771032420	1.11681e+15	1109060731396940	1.10481e+15	1101543984865510	1098858686673950	1096979945608660	1095616162084200	1095018652194240	1.09491e+15	1.09405e+15	1.09214e+15	1090414981261840	1089915269419730	1091667423902080	1097849217999580	1107978394416050	1119388450741240	1131893224546050	1145370840896900	1158414898855250	1173484774259700	1192891879144210	1215884031804650	1241599362029870	1269221573396180	1295780454831870	1320069553857700	1343370489790190	1366046942216780	1387271117655020	1407083464833630	1425491197676380	1443583131476150	1463148478077650	1483180742148250	1502794358039820	1524003625763980	1545813275256540	1565242157762380	1584720646386180	1605333230504720	1624040744025170	1643182861763390	1666796730380430
	-19.5852	1075071395971070	1.06897e+15	1.06028e+15	1052000500476580	1045530688182780	1042729827150900	1.04302e+15	1.04401e+15	1.04518e+15	1046434823070240	1047345839975010	1048310543269050	1049907765668360	1051398984362230	1.052e+15	1053456925760480	1.05673e+15	1062596051530410	1073806196660900	1090136406008140	1109268780986240	1130557708099320	1152630787221510	1173686545845570	1195896943583160	1221462955016940	1249450932523510	1278091507038730	1306562325088420	1333796537541870	1359435799568700	1383078857862860	1404481334706980	1425776090721870	1448139110736680	1469229354136380	1490021433119330	1513679968674920	1537612646386190	1560354157381200	1585885193373290	1613112015069630	1636888731247320	1661931683717360	1691729032542490	1720678810739480	1750300743450520	1788508552783410
	-17.72	991254027097745	986669998960893	981012680487839	977225715810185	976482224769054	979427294326510	984914281020906	990669244323409	995774928837390	999897344289328	1003000616682270	1.00598e+15	1010445897806650	1016065840123670	1021767099866280	1029119712775250	1038855284308480	1051186632228110	1068648311934840	1.09115e+15	1117155329121710	1145769438860270	1174797588083230	1202283612953040	1229438105175300	1257855867398610	1287390694444020	1316882813712390	1345109615421750	1371552875726990	1397793415523580	1423100294258810	1445573072537540	1468336593459970	1493955297110220	1519269927982570	1544560389363000	1573209433227330	1602436486254970	1630579122371580	1662688194667830	1698631754279800	1732849236643220	1770221549389570	1815164450860650	1862187474044560	1912741079147720	1975353069366570
	-15.8547	921775295419730	919583846834927	917838296564816	919126402066487	924591745028679	933521608978904	943806973858115	953455088612056	961631378197150	968648754035870	974932711637283	981385390334592	989694262451424	999939584067891	1011505870757520	1.0257e+15	1042728761244130	1062593115155670	1.08673e+15	1.11482e+15	1145594404957980	1178114370290910	1210286168896580	1240748646534250	1269582380185520	1297444785047270	1325151718322920	1353642572961990	1381464202138170	1406689129354460	1432231002538230	1459224173237040	1484862188253010	1510857187288440	1540162571366020	1570380336402300	1601097368429400	1635697628616310	1672892622570450	1711402876789160	1754977455467400	1804349972922850	1856144221732990	1913747615910250	1980511442627740	2.05419e+15	2.13704e+15	2.23458e+15
	-13.9894	882298691114950	883135325356459	885873799281221	892226182727800	902998631048119	916101060417256	929124226423374	941117971663182	951952237557179	962538267113210	973274570008580	984113335632240	996542732261021	1011099706275310	1027870292774250	1047789566941070	1.07064e+15	1.09638e+15	1125243868843470	1156244542402150	1188525297025100	1221010736287830	1251915313774910	1280884415573160	1308292223238080	1334145267627930	1358892423216190	1384583472129070	1411269718864790	1436080327134470	1461119787435950	1488889135915110	1517387191837300	1546968595592180	1580008534288500	1615626799173650	1653440641541530	1695654813843490	1743237346743410	1795949718146220	1854976752454100	1921533247514810	1996891564169740	2082461144543780	2.17791e+15	2285779452280370	2410537844483250	2552642891741400
	-12.1242	882371259642504	886199598254128	893037084730924	903092997385668	916644929366879	930977904134887	944782771232943	958411105513368	971774720520362	985806001722923	1000476545193770	1.01539e+15	1.03155e+15	1.04963e+15	1070104289333970	1.09347e+15	1.11936e+15	1147545696157200	1177241642186280	1207060692493900	1236992346587120	1266527231421060	1293978554847030	1319078764629640	1343066766688120	1366719123530600	1389083936281500	1411243691040230	1435227153464190	1459732454633200	1485023262482180	1512582469257430	1542155406474770	1574296609998810	1610114690944590	1650215977825610	1695360618166550	1745665222720470	1802891898507160	1869676334983110	1945725257088130	2.03156e+15	2.13256e+15	2249384352984320	2377627289276850	2523656555092500	2694484102043080	2885757320860810
	-10.2589	921646130057839	927730828990408	936855701037229	948325567872580	962127041675211	976136872367878	990053666014430	1.00455e+15	1019238009354740	1.03486e+15	1051499929491200	1069049428470350	1087571978897790	1.10718e+15	1128513309833570	1152033407000690	1177585962632050	1204529684225250	1231790124874180	1258202763770900	1283706167962010	1308625517259350	1332273138623050	1353892130850130	1374335828135210	1395024423642370	1414951044643660	1434282843586870	1455101856822320	1477834073863750	1502323764854690	1528706678037710	1558222948766800	1592212518295010	1629723340597350	1672168347249810	1722401802994290	1779579676651890	1844827037559480	1923353386572690	2.01543e+15	2119288989845900	2241985284166200	2385847863319410	2544768035119760	2726080957441420	2937958700324820	3173784565640700
	-8.39367	988288684640835	995091957573723	1004550818283380	1015805153572410	1028571775480650	1.04116e+15	1053815519314540	1.06697e+15	1080606708253180	1.09578e+15	1112644506826930	1130673717975900	1149256024941490	1168167223236140	1187901073110520	1208919059649110	1231124822325760	1253960036518560	1276976697702410	1299425028068200	1320102942827390	1339559347221000	1358910984681060	1377590396678260	1395018164008990	1412124310866910	1429592297615870	1447728139721140	1466890698893780	1487786687239770	1511180985666800	1536474322507530	1565615047204170	1600795726858360	1640046960752550	1684327060340520	1738179410466180	1801053068691620	1872608726384320	1958528764976300	2060597881187750	2176231130760160	2312157726614810	2472712761640350	2653310329362870	2860047617755320	3099574968118890	3366186025674860
	-6.52841	1.06076e+15	1067012111073840	1075747141297400	1.08593e+15	1096628626273110	1106786215912130	1.11684e+15	1127127884981380	1138387954641570	1151747151815240	1166837529795310	1182873503391460	1199329584635130	1216056918546130	1233006605513770	1250606688212480	1268764086087600	1286647267936280	1304553890884340	1322578104479290	1338972821136970	1353986103782370	1369220578154680	1384847593598460	1400145326011380	1415016070957450	1430861312416220	1448776006715820	1467837918905630	1488492388549510	1512318495099960	1538267731532400	1567559878898920	1603282008460390	1644647340398880	1691493994690470	1747457692190850	1813137927859160	1887260800803810	1974422811105680	2077695726932240	2.19611e+15	2335286135841120	2499719904721580	2687893745126270	2905681095193790	3155791994404240	3432616144059710
	-4.66315	1115491780309890	1120789607749940	1128558510184810	1137416076062630	1145952091130540	1153729248685580	1161528290909350	1169437988092990	1178309154184830	1188838797580560	1200494001459620	1212828072340420	1225898519377110	1239518613372350	1253150808489990	1267229806736390	1281969346383190	1296184057023000	1309927527166830	1323823331503870	1337208572803000	1349944964076470	1362331985191100	1375189812502010	1389474599526070	1404395016978570	1420249070107690	1438576723157730	1458735371056680	1480709291945810	1506232100461800	1534428093858600	1565361038464350	1601906078939460	1644953967830950	1693392033052530	1748962145898030	1813259359420900	1886067082698950	1970159899447690	2068299326427660	2.18124e+15	2313346188287380	2467282473418180	2645052670328740	2854331536830720	3094271927082150	3358158649951290
	-2.79789	1134787288003590	1139317426857870	1146444223266420	1154513558534160	1161616305990380	1167619151836770	1173630745055130	1179800796129330	1186791062763110	1194837932544520	1203571617235770	1212799451967850	1222682808504300	1233005752836730	1243246733323020	1254086170702610	1265944711290020	1277986911906490	1289768863808160	1301199700342130	1312462273961060	1324073416811460	1335386689786720	1347094117136480	1361266505486240	1377231707740770	1394244896596300	1413977475526250	1436174217142670	1460272674822050	1487605272448630	1518211989440850	1551700107035300	1589583847928530	1632862051955230	1680651137544340	1733740189428120	1793993929010540	1862032429120210	1939125414613310	2.02614e+15	2124175140494370	2237178644246970	2367394323842400	2519598390902700	2702487093094840	2913778358483970	3147365412938530
	-0.93263	1112495762786530	1.11657e+15	1123167755718880	1130655383201530	1137134136374720	1142545768691190	1147820926885310	1153525931448810	1159956440289410	1166899855526290	1174243663260560	1181903262962670	1189735064681800	1197670195436570	1205739569327970	1214533086326580	1223937103403890	1233831670660810	1244490129317280	1254842847579240	1264679733512650	1275377050249050	1286627377401230	1298582892597150	1312870794144740	1329291560626820	1347125967875520	1367919453412080	1391646890572970	1417359966095900	1445723078394430	1477588109045740	1512577547756820	1550706390049280	1592317803000150	1637220540966970	1686142713601370	1739961752992830	1798594163080570	1862902101663150	1932589395194040	2.00839e+15	2094816196336620	2195211079874130	2314747769612320	2461509598179440	2633768423863480	2827033575025490
	0.93263	1.05499e+15	1058767191392960	1064861972506790	1071837518114040	1078587549858240	1084884516509500	1.09119e+15	1098095528361070	1.10543e+15	1.11255e+15	1.11956e+15	1126418227724020	1133147380422380	1139848209915530	1146994587450140	1154994909336290	1162715149013770	1170318920033180	1179282721056420	1188594117754130	1197537644241830	1207375207745400	1218248933601600	1230122115300980	1243731667988090	1259283768674400	1276662015674880	1296475544197320	1318942240689550	1343809349220700	1371308402442550	1401804007212860	1434910191933170	1470555026310870	1508509410043580	1548258960555950	1590504266120880	1634674372864490	1679868479249560	1727903340823180	1778649875611390	1831985998642410	1892226927380950	1962836963959380	2048036744762090	2.15557e+15	2285863793215830	2435560171296860
	2.79789	982777146801111	986282890539541	991982742959377	998742372240530	1.00608e+15	1.0136e+15	1.02121e+15	1.0295e+15	1037862622722600	1045825819067340	1.05328e+15	1.06019e+15	1.06708e+15	1.07393e+15	1.08077e+15	1.08826e+15	1095179051537660	1101434490309120	1108478802883210	1.11613e+15	1.12403e+15	1132560831939870	1141815697752040	1152108039119280	1163537580139990	1176546384729040	1191487479656950	1207876405508600	1225881996537680	1246470005044480	1269827953319850	1295221963428420	1322199671016540	1351961708263150	1383930819386840	1416430926019480	1449831113188870	1483165599218890	1515116432590180	1548246636979210	1582380864357990	1616965983371400	1655800629462090	1701540287846210	1756987358259510	1829564550900850	1922204929070410	2.03084e+15
	4.66315	923752923514637	926878340366619	932057896014595	938426439853287	945833760544422	953536531950303	961356081303194	969875825949124	978467768573344	987178809607369	995694023674344	1003362836491360	1011301656054540	1019528235033810	1027050023532140	1034297162850820	1.04108e+15	1.0473e+15	1053265962658140	1.05932e+15	1065954276097310	1.07286e+15	1079863215575090	1087747580465450	1.09614e+15	1.105e+15	1115006496234940	1125825932224110	1137607457815970	1151365169770540	1167156395719300	1183918264000250	1201493177694980	1222225234925720	1245741051583880	1269537249410660	1294048667791330	1318277147407730	1340053119312820	1361520399479190	1382542614832110	1403049851445840	1427063412882540	1457060547279790	1493571288760210	1541122904771760	1603043850031770	1675529856969960
	6.52841	899781865480114	902498551069450	907019431662806	912878500553016	919972926448416	927063783873970	934557473120033	942749016743432	950801857920036	959352686260728	968327983719660	976643494695496	985363101593866	994832411478788	1.00388e+15	1.0118e+15	1018767327281370	1.0255e+15	1031784689323960	1.03775e+15	1044121830994670	1050038180951260	1055591169000480	1.06173e+15	1.0677e+15	1.07258e+15	1.07673e+15	1080851377260750	1085538805761900	1.09076e+15	1096872087748570	1103531579775910	1110514626103350	1.12023e+15	1133352854688610	1148609816243140	1166136022297700	1183718133293880	1199139321846570	1213677239886100	1227216986953500	1240487038900680	1257291083231350	1279649544219480	1306158548155640	1336649137008870	1373809770045010	1416291982064000
	8.39367	920383490902242	922902590305661	926962215034952	932557747101248	939300577262135	945896709277289	953074933124671	960920992176395	968343732042169	976213980146891	985031477291947	994173127635748	1003646479653370	1013567421659260	1023487848687340	1032392979303820	1039910312000730	1047246678401540	1054632606246340	1.06207e+15	1069674647110810	1076556047838060	1082787018923790	1088481986200460	1093049857841150	1.09582e+15	1096001395456740	1094857643044910	1.09347e+15	1.09111e+15	1.08826e+15	1085426903999090	1.0824e+15	1.08124e+15	1083663727510880	1090645552665430	1.10171e+15	1.11376e+15	1125343881071180	1137072791269270	1148611245628920	1160298896202640	1174511652361740	1193348805181300	1214517748461880	1234470997174060	1254346203381820	1275453089641670
	10.2589	981162200837375	983698269689540	987734071498737	993570207155104	1.00071e+15	1.0077e+15	1.01512e+15	1.02293e+15	1.03046e+15	1038281035435950	1047352049081770	1057878255958500	1068843680022850	1079257387255010	1089294078217830	1098383401352860	1106303524810170	1.11426e+15	1.1232e+15	1133124424887620	1143305729083500	1153272459186540	1162688176126010	1169751261392800	1174432052971010	1177352344277260	1176945357302380	1173709835006280	1169084569755860	1162790129597950	1154616746719760	1144446314246770	1132768806479840	1121770181975950	1114603728558140	1.11304e+15	1116004932480410	1121671979011450	1129863001962210	1139292409887920	1149528168600390	1161071850328360	1174776692639110	1191675634613950	1209774039661680	1224052409608880	1232668531962700	1238267055770830
	12.1242	1069209868706050	1.07176e+15	1075826777525920	1.08196e+15	1.09008e+15	1099081335158820	1108524215613560	1.11779e+15	1126968313728840	1136354128915690	1146483579311240	1158096080318130	1170160174648450	1181217940443230	1191146686267930	1200100246960690	1208301949722830	1216990785440720	1227485075614330	1240063615611820	1253364939270230	1267532119946190	1281695903031320	1292369032927510	1299388917327010	1304445315099070	1305769094190970	1303099042562730	1298302894865120	1291724230202400	1281760570907590	1267469574519990	1249912178027200	1231650327965930	1216323413841780	1205779934784450	1198971662652960	1197082087277130	1200800711415110	1206696466130170	1214118076374200	1224949859021240	1238447474792360	1253217676549710	1268149742974830	1278183725211100	1276788083605560	1266769022353520
	13.9894	1166800480256420	1169203836541930	1173576579576550	1180332156797660	1189787783805020	1201515633141310	1213939971663830	1225718438340660	1237632638701380	1250085022790560	1262548501912490	1275091133632670	1287426982656290	1298963267027160	1309251130382880	1318400783914950	1327001069470230	1336165053575980	1347718585162610	1362323360022460	1378259016002980	1395471581804420	1413043457039210	1427574417961780	1438495544218280	1446824145519500	1450753155353360	1450136918211940	1446920309519510	1441355307897980	1431462814071820	1416521573817250	1397674670178040	1376443122134920	1356125819652800	1338847148955730	1324477857847140	1315723609549470	1313932231653690	1315565446811470	1320114578255060	1328547368840020	1337266847086200	1344531344968040	1354193360887050	1362350845276260	1354312051232790	1329780217045720
	15.8547	1254601679966390	1256791608797510	1262068808430560	1270411406253680	1281147257618090	1294430455027670	1309079005781890	1323231929575680	1337730505079160	1353800878754540	1370410518440250	1385405148765150	1398576445596180	1410720366832490	1421799832474280	1431912000292130	1441471391919960	1451153288233070	1463005673262650	1478247842925200	1495180221945250	1512760207163880	1530269998623550	1545945446520870	1559281102699050	1569681742453480	1575627224162040	1577407936078780	1576287644631870	1571882354517960	1563264482685040	1550848512907810	1535011462483570	1515612106630610	1495649477192860	1477730921941190	1461657195767680	1449300028805160	1442684242061420	1440057801989840	1439850376140990	1438497370786560	1432315738028010	1425579858582320	1431774558928970	1447524604836240	1444420803713730	1410484840686160
	17.72	1319731931760620	1321998108193740	1328518481102290	1338801159207070	1350790473601160	1364670274684130	1380446327199620	1396649744709970	1413055395816800	1431408727896590	1451262481601930	1469115606675670	1483977513777620	1497612679290310	1510492562904190	1522670623442480	1534128950718860	1545100156795660	1557280449317980	1572019349205700	1588218979708290	1604444053147780	1619837044720100	1634005436786180	1646630803778320	1656550671027730	1662798234628800	1665710551269730	1665680266305680	1662349075095490	1655865566266570	1647443509436170	1636657488838590	1623131726851600	1609557475899680	1597731615872900	1586115732788650	1575400418514490	1566973514134640	1558561750130070	1546122053328260	1525136286314000	1500788421751300	1487149563380750	1499141943324010	1530275650297740	1537537019582360	1497998465293160
	19.5852	1359212499255100	1362226309598900	1369934627859870	1382020909261180	1396007044723520	1410869166211750	1427055119573760	1444046453202370	1461043246931810	1479621801546620	1500017093703280	1519111862407720	1535915449294250	1552011779955730	1567724266986150	1582405793827700	1595668716634200	1608281917192990	1621417023807340	1635378421559830	1649546198027640	1663243863249280	1675893376948070	1687250661968230	1697132344918300	1705173893512980	1710813011216440	1713442663381540	1713206605393640	1710627943889710	1706730830737890	1702566237926170	1698031693576740	1693850047899160	1691771892191560	1690775091869520	1688395406752000	1684086741929770	1675304284587550	1654691933716590	1618381675144510	1571490656734750	1537240097731510	1536220365062780	1564672659613180	1606032614929380	1615454744932240	1571388054365990
	21.4505	1378730672757220	1383319090861050	1392288446502700	1405608426964710	1421875132767500	1438560660247500	1454748169679140	1470546924630690	1486230444209560	1503867985432380	1523942412621100	1544014552303420	1563074853567110	1581799526718790	1600091115088740	1616459145481530	1630536132327330	1643982830868740	1657666186212770	1670736632330090	1682446548500180	1692817568223910	1701817867882450	1709389600135240	1715679745626280	1721340407029380	1725812211427590	1727553397592300	1726965998787960	1725639213461540	1724817350573120	1725337819656040	1728384268883810	1735917345364870	1747836822113110	1760345361376650	1770007524532270	1772790476325220	1758428332929660	1714226474464480	1645482833352330	1579217082901830	1554171668661620	1580848550290810	1630576783273830	1671305730798330	1667645433413740	1616670289959840
	23.3157	1385603223971320	1391392523380690	1401371537935250	1415244408328580	1432975017945980	1451572294149900	1468563173340630	1483783338930220	1498318599968940	1514658708012960	1533988301575230	1554840109514850	1575775536259550	1595758715485960	1614532528726910	1631411990151230	1646165714863000	1659889400713440	1672966602704950	1684338517532010	1693695434342480	1701088084898020	1706722333797470	1710774183180820	1713689396118560	1716553660042820	1718948900035000	1719499411796560	1719175373247020	1719562704866680	1721721955215190	1727120350194640	1738551482797050	1758079037586200	1783704602451440	1810316544770410	1832053057553930	1837363757905080	1809525859601980	1739213114152500	1648838389128340	1584263513925430	1582198218699000	1632951589760510	1692699362690100	1724492691753210	1708792919165640	1657445470637480
	25.181	1384334939509990	1390108183913250	1400125866870400	1413758911186320	1431461865693160	1450982619298890	1469556099281370	1486264473141030	1501448942434630	1516694532547650	1534032836523900	1554065935403970	1575395564353510	1595599697392880	1614181534530400	1631443232391810	1647082821876670	1660732581500420	1672077196949890	1680953712244080	1687937277365460	1693010888238460	1696270561358800	1697968917926920	1698522055384960	1698624111056660	1698350396676810	1697696550468120	1697952635147450	1699994845768930	1704739452112030	1715135396223510	1734670145202970	1764063723083430	1800429533363860	1838415213530730	1867489683769770	1867353264634170	1821296588536890	1735098232026300	1647776487435270	1607693259984450	1632073590330430	1695485451929450	1756538667296030	1785524543579030	1773064262881040	1730727006773560
	27.0462	1377048556830350	1381778809950150	1390386687481240	1402820431241700	1419311339945220	1438251731653430	1457660857450140	1476330648094350	1493516930516790	1509287019502030	1525384929049750	1544058167587450	1564721792984150	1584750335040590	1603403128596770	1620846984529480	1636210233407840	1648761579118880	1658126684922300	1664971761614240	1670110352970180	1673300303150650	1674622926813300	1674470396089570	1673261281071070	1671382465102450	1669082012183840	1667617233585030	1668416573472860	1671953591447770	1679138688911940	1693907024840120	1719435680954180	1754776539069050	1796521869365470	1838814810846440	1865896623463660	1852796484496670	1790465658898760	1703367333816620	1641814080956450	1638827334336090	1688100154333660	1760872746967310	1828723355189520	1869735465298900	1874741586263230	1848173560449530
	28.9115	1362563616264250	1365608754486850	1371518124946330	1381327116893650	1395536643407360	1413145810847030	1433057599039140	1453719593428640	1473552535522990	1491752920981450	1508846559026350	1526789607314590	1545735084626080	1564366440919440	1582418404377560	1599148072258100	1613187720666280	1624260154434630	1632569387647600	1638615556286230	1642703651827450	1644677833473460	1644716502001440	1643010149285880	1640164397581890	1636880195702460	1633533356914110	1631575629530730	1632680525398100	1638066484746790	1648120973446200	1665968716782440	1693536373382050	1729274265801560	1769765609884200	1807503190172830	1823756742742480	1796080159158460	1726364973195200	1653190538438620	1623293120575220	1651480434059870	1720138590069590	1806739747197670	1894205412069350	1962704741073990	1997480640891950	1996906515485390
	30.7767	1337251680635020	1338704210690770	1341995274940640	1348986055678100	1360554490643290	1376611266765520	1396466678196770	1418571736990680	1440715229756730	1461413440499450	1480126546922390	1497527536622990	1513900907393510	1530011798795380	1546527891635100	1562370914394720	1575898028287470	1586873645849250	1595413566717970	1601228508996090	1604319250651960	1605565158624360	1605245050852600	1602775626138610	1598681946770520	1594317211251200	1590520445100380	1588584585835260	1590414709760610	1597723056415530	1610577807582050	1629387046933430	1654259960279120	1684758282214640	1717739913327310	1743884091749010	1744615117130180	1704525248420910	1636879930987860	1582653798329250	1576916878544940	1623047810389830	1706195996336680	1812714872411950	1929237077597420	2.03388e+15	2.10706e+15	2.1427e+15
	32.642	1300221254054270	1300915587868840	1302950854867750	1308208608003150	1317593617647850	1331585998951330	1350002576730360	1371579015623330	1393982616613690	1415172393528850	1434490261227910	1451510242467770	1466435970575250	1480939528507000	1496223969558720	1511179070976800	1524748938158700	1536463469496760	1545874352648570	1551796981198040	1554392385152990	1555300619239110	1554657621730480	1551532677032300	1546636459686010	1541911012073640	1538511193666140	1537223749793730	1540374411840730	1550096655522320	1564789561626270	1581239843272270	1598052623213410	1617151954303930	1636346014736520	1647089091620390	1632490889768520	1583940766094530	1522389966030010	1483897528300960	1493958574431340	1551287420163880	1646916213661850	1772090908291690	1914088918182470	2050470042694720	2159763673707770	2.22916e+15
	34.5072	1251914203754950	1253148917367710	1255997188327660	1261356081471460	1269628688420540	1281337968316960	1296600197424320	1315226394849020	1335460451203960	1355316281585170	1374329905429350	1391424047731760	1406251894478800	1420061953904450	1433958626988000	1447492887650540	1460310148490280	1472260037255060	1482672856038930	1489630799696420	1493081922071340	1494299560994900	1493282918838110	1489639672316710	1484522849623460	1480233792140130	1477901843823640	1477954413431750	1483209682169740	1495269527182620	1509674547349490	1519435776669390	1521599969301050	1521594918426560	1521879681861190	1517308216621280	1493213308619480	1443327555472840	1388929645979760	1361259721848140	1381243611907040	1447913532387370	1553103402940050	1687463581584200	1839904966281040	1992386691366780	2123826888625450	2215320489943560
	36.3725	1197221033781850	1198864524782660	1202752737435620	1209160055632210	1217582300662490	1227931287926500	1240435964700900	1255440954786900	1271848814980570	1288797111926110	1306236700518940	1322525535935140	1336665244726080	1349186510092160	1361394962245810	1373586268916270	1385259661889750	1396554797683870	1407070501691700	1415186275291910	1420336745372790	1422586922985170	1421717060295070	1418352377406810	1414006688411340	1410838666442530	1409910592614720	1412085817409510	1419985741907970	1433257646086270	1444487256461070	1443780745759140	1426589510409650	1403908333617750	1386450716479050	1372018909475890	1346598635913860	1302811640031520	1257630159738330	1238566371813360	1263966703066950	1335159402111130	1442106766474630	1572845856372730	1718196654199870	1865873339205950	1998216989905940	2095457333974180
	38.2377	1141475589786560	1143086445677680	1147075095372960	1153864799714960	1162565361311660	1172200536892070	1182946465544620	1195123568158140	1207823194272540	1221058453976300	1235090780373920	1248803105368300	1261196829169150	1272424916804270	1283813369671600	1295458950438710	1306367213498220	1316403554485640	1325691538184120	1333483817066460	1339166784335250	1341875038864290	1341584313789920	1339492608233640	1337007159571570	1335656364795180	1336649011163120	1341620683321120	1352089261537720	1364744775672260	1370471494367970	1359324856668510	1328052435162170	1291469933244980	1263946852326820	1244715742797140	1221376282836060	1185572399704780	1150253537357240	1138556364351670	1167051197113960	1236377981728880	1335465788770940	1451416164318970	1576821147122290	1704172526907240	1819889832536130	1907622435082440
	40.103	1088242195574570	1.08963e+15	1092971535564450	1098942440920430	1106628840829480	1114903224458690	1.12395e+15	1133832530633100	1143698945491330	1153621719461080	1163833206077770	1174405401773910	1185161284443170	1196146628690710	1207725018373280	1218855665465870	1228288563006620	1236293363965040	1243565322944870	1250194342768160	1255287817354100	1257830416451690	1258259604463550	1257879949280800	1257621720195650	1258571000398390	1262043367253940	1269905195636280	1281815371244140	1292102517110740	1291594118170250	1273863730775270	1240075662144430	1203550248730020	1174900524878740	1152857556442290	1129030993778190	1098929245528520	1073562223323900	1070151578905230	1100410931337650	1162293163929770	1246037772649590	1340897245332710	1440288327157330	1539819283996450	1630874148286840	1699340609487460
	41.9682	1.03933e+15	1.0403e+15	1042724151807710	1047103227790970	1052733313199860	1.05912e+15	1066385542978520	1074183733160670	1081738563037580	1088862786011880	1096001101583880	1104017262997460	1113230130107360	1.12363e+15	1134679221100620	1144549689219270	1152195591983020	1158210830457050	1163716654069780	1169137468376310	1173384150536380	1175798156364640	1177157921981970	1178332368098530	1180088941147920	1183250845898910	1189087717987380	1198926238471640	1210971966772780	1218627475102720	1213950622580960	1194676856260360	1166464121392400	1137921489176220	1.11187e+15	1.08711e+15	1061042759736150	1.03693e+15	1023193808020370	1029334710652690	1059591745926110	1110557882834160	1175747763812000	1248902175044270	1322796364268990	1394531307087050	1458512231100790	1502366767827080
	43.8335	994907716952590	995257272107080	996632784434345	999275918880223	1002774555809780	1.00721e+15	1012589258041060	1.01843e+15	1.02394e+15	1028692096139360	1033482338242460	1039461097214210	1047013335921130	1055947016360270	1065302321668510	1.07338e+15	1079501294129120	1.08416e+15	1088428106275460	1.0927e+15	1096216373229500	1.09872e+15	1100945612480750	1103378875841210	1106607277823350	1.11129e+15	1118728744196730	1129427637389050	1141054596266720	1147368916932690	1142089228470230	1.12524e+15	1.10293e+15	1080282875951530	1057146684059650	1.03204e+15	1.00779e+15	992833896725597	992384263441783	1007116493582430	1035051485881640	1073941046607160	1120719608601890	1172754277611500	1224439862633300	1271430882391100	1309879108658590	1332756137339680
	45.6987	954660217547451	954720509904173	955405141261770	956533981187067	958079350588320	960372904190298	963383384734484	966938822488562	970487221579447	973714292974807	977274476512997	981751052792471	987461752063233	994259488682292	1.00131e+15	1007525304129320	1.01233e+15	1016067795216530	1.01951e+15	1.02284e+15	1025923537799460	1028648285192660	1.03133e+15	1.03448e+15	1038497085822790	1.04398e+15	1052007407185050	1.06233e+15	1.07266e+15	1.07812e+15	1074118368342140	1.0611e+15	1043427507814080	1.02429e+15	1.0039e+15	982756432446034	966559535195449	963043866242459	973400794498877	993039831690739	1016646678072090	1044687085287270	1077077748708200	1.11223e+15	1145741628003480	1171664670623970	1188027298354120	1194105680017150
	47.5639	918277808882092	918271998955768	918396182779370	918292704593057	918026493227099	918168193456577	918938278447746	920513596714196	922579162458618	925000000962875	927763453205983	930757939398473	934202329868297	938325790054710	942842217784057	947226768857708	950941367775739	954287591389288	957597649720356	960848616589315	963983156367542	966712004170017	969192971872017	972260024833488	976277299342309	981798136622251	989108639438298	997206328900085	1003909786612180	1.00634e+15	1.00187e+15	991194813553213	977155912305263	962016815340001	947725613627831	936266196263705	932495207622878	939607187374894	956179482106056	977742131656877	997442080952041	1017267207365870	1040755568109260	1.06543e+15	1087009662718490	1.10049e+15	1104359098039210	1100436370598010
	49.4292	886545131707175	886257660148074	885481626039071	884096631201421	882330509935344	880784210101968	879933646009678	880045938169227	881071003081847	882830761311795	884627566307772	885990863959860	887089427465385	888452835673820	890570718667020	893366891920779	896466282129625	900014466304932	903845452494489	907731186871076	911143154789224	913518025521586	915282405487265	917636615118947	921157443478930	925843719732973	930835095768821	934586084138464	935251962868429	931979107352252	924417727481747	913624624643293	902455687473666	893284410458951	888397417328343	890938032392780	900760130066558	916907668770317	936760384483194	957677522210586	975609420635286	992473964017423	1.01168e+15	1.03077e+15	1045288385793490	1.05365e+15	1.05421e+15	1049410505261450
	51.2944	860753323989929	859820680533731	857945491465189	855361174663952	852373271552778	849657756487999	847545876800945	846207148896957	845904819714471	846513032401454	847161714281002	847130340721559	846363323671264	845639216824087	845918433670132	847462221308460	850137818702467	853854448573312	858229718114974	862760297404561	866421561771884	868681693663460	870070064171993	871842730163703	874514829148441	877531762383409	879264220471122	877873367858628	872164601438605	863636691262848	853888829970286	844151467944753	836929994823232	834528981599953	839781109367138	855584839991573	877388610199919	900124271414554	921015615169672	940912899767022	958839783279274	975386906952814	992513345973441	1008278228945070	1.02011e+15	1.0272e+15	1.02765e+15	1.02376e+15
	53.1596	841856450625367	840147116270240	837216641427183	833725850981364	830050097571285	826584625786610	823228578413322	820182848026040	818032729853122	816962491675263	816217181648302	814870137686004	812537024979747	809996745456311	808450232167816	808771507210047	810912111291841	814509059731913	819122053136512	823947484414484	827824971637285	830318207791710	831769509712793	833224291576366	834910227217895	836106291739726	835206436681348	830175087959755	820281145234345	809408262767990	800914130103059	796232575498015	795651141834145	801046644969875	814757415334992	839451952049329	869088951417793	895393864294683	915635284421637	934207154409039	951504954781498	968577528730881	984384076345597	996055786220880	1.00364e+15	1.00757e+15	1007069232622430	1003991349443710
	55.0248	829903682833279	827614690862599	823956227251610	819894636842369	815856398493253	811911006438776	807606767112028	803033229839601	799047888292079	796304007589413	794124052572974	791365241396891	787379924671027	782840027928643	779304848586684	778176615903191	779459306965859	782625152702478	786849474091128	791103411732502	794418496171153	796412075410211	797337263749870	798022712546200	798750168259871	799328724963877	798230377268543	793033763040283	781897567170182	770558161256302	766344261592002	769985664971863	779722273393373	794603792395497	815666202655539	845093756613818	878184307384816	907598987200766	928234478883886	944445667099153	959618642180342	974669083195824	986353328050334	992334822392465	992514596522850	990872677908404	986954392593023	982964841408972
	56.89	825117005078902	822297147199683	817840162750608	813196209474672	808654101643328	804219879892115	799420876637940	794245056127443	789662180029553	786182115336893	783080258039783	779171021926374	773525673383045	766570721157652	760648417476738	757700151721278	757545995300527	759163717316615	761463537563691	763852000570209	765704728793061	766596766488383	766267715817846	765761500989616	766350413745849	768357888938768	769725009418465	766357349032104	756943796841213	748246119594896	751193117233892	764647657926232	785180984481231	808385111205189	834846832369685	867652830893600	903780398046047	936586461287233	955836198359444	968573484717313	978303248578582	987552928323381	993664747598625	993206459070935	986355161213073	976146095370476	965530680651561	957773400461523
	58.7552	826345069060779	822902720977864	817461089617748	812108378010311	806783039187050	802140218407024	797739583203119	793344916213653	789936313810062	787745773612843	785589995565650	781815543840672	774789070760872	764688908860174	754812284955938	748561181685851	745165506216418	743260349108682	742073933984247	742067066301388	742783971392602	743711200823878	742646303202678	741384294255876	742635025100928	746532633777239	748857714266741	746310484115674	740990356688917	740620703057818	752821424859176	775975905009588	804732869989860	833490923788088	861761396910621	895280222643564	932842628144569	968932704097031	988916200096409	999248341713964	1.00268e+15	1.0043e+15	1004240841168520	998553869576815	985846715848599	967728031585845	951234324429659	939162947887748
	60.6204	830958751344301	827302152890786	821590797936941	815785156166948	810300083151735	806034246932186	802628978504886	799705618311347	799019411482741	800827850165525	802378005275798	800758123361533	793352684403119	781659308291133	766931987118071	755708508011756	746798971843976	739901730332457	734632215050327	732915943538063	733606016609329	736331394776929	734991509776910	732762316785823	733920582619951	738263630492559	742518022438529	744176234953825	743991963777954	750233305080238	768438935238751	797290898083555	829969583575141	860067890880207	886685793531580	916829127317149	952834719069743	990351812047174	1.01457e+15	1024948485977820	1.02633e+15	1.02375e+15	1.01993e+15	1011629253351630	996620944775406	974929195691267	953083615435576	934133851389711
	62.4856	840429184612225	837034051797385	831306804899504	825676238931241	819925076977874	815885275470784	813033423213920	811249988252539	812480832345940	818257611288834	825826877208261	829242206359472	824767787242593	814383403016257	800288847705732	785954951063376	771474969690820	760460482948224	752082457873218	749821277075708	748534120000248	748423383294686	746629010545519	743983256487214	745483317420908	750364426556924	755993644626293	761573822444608	765805732377483	774692914717123	794707232662533	824310172726932	856337385193309	882976713973827	906385926506638	932299981336464	963536311663560	998250100907298	1025185789715940	1039730016062290	1043681896136730	1.04116e+15	1035803247923220	1027675144880110	1013767703383150	992511248402778	965356043504008	938326779294135
	64.3507	857663440929259	855483276764360	849349501978446	843688728643990	837943741464866	832681466495275	828176077797001	827459990324956	829624243694022	838569360561367	851534410625451	861082265371985	860207745457273	852982407048142	840798089534229	825153628767364	807638719029952	795952578893369	787864703497965	785581774255158	784091711973820	783819767355890	783302739255608	782065079992925	783666878097209	788886609181888	794133666841367	800716864450332	806862516296416	816250576777731	832433797797695	856426882489098	882520388249807	904784142345232	925965551591491	948709603956319	976001790565574	1.00391e+15	1026278025954590	1.04012e+15	1045302552272650	1044505401108190	1.0406e+15	1033391850205470	1.0214e+15	1.00326e+15	979126189193303	949638077445287
	66.2159	880782052747690	882768050690387	877258550337822	871554861167145	864115913327870	855427074275027	849215837169319	849001791495943	854396401384033	867101466067988	882232634924945	890229966924420	890882329045028	884660278821686	873119255973122	859072717058053	845867756105666	837828050189858	833721953533091	833546590152908	835004386192635	838159797775042	840298866841060	842019007246521	845107565515881	851011655012567	856472138258092	862365066401214	866256090061208	870555320957622	881652579479909	897199774318057	912859112713016	927662430818129	945393937713678	964394815105961	986185844611009	1006373873221690	1.02184e+15	1031353209920070	1034577374667140	1.03365e+15	1030660035281030	1.02419e+15	1.01526e+15	1002649944338180	982919352166306	955149298033627
	68.081	900723324318965	902533543925509	900200456242523	897226874721839	891949003737220	884076769058729	877177131696461	876841989534590	884719759082022	898818390512647	909647559523243	914096921189223	914095470839691	908759601062053	899211428968118	888804542271967	880684589275092	877578061957334	879925703046319	884862330735287	890937490613002	896765709318495	901227072794900	907139370251089	913397885478272	919609755017004	924949231649031	928133631347066	928508486320170	929689242018315	936237972233707	943854937482196	948431344052988	954760372002284	965902702236442	980544841847087	997908350166052	1011507975897330	1.01897e+15	1021297076421890	1.01904e+15	1014830801568390	1009749145303450	1003978067697600	996552535733978	989067627242864	976578722349053	955045247711837
	69.9461	924728242234815	926494512845886	927148194378341	926763036089049	923231745909024	917011523762404	913220957660548	913854799076362	919732671708016	928589047236852	934642085749888	935833878033576	934778990852899	931519950436338	926221639327633	921607772815780	919520725958515	923028760215163	931148983983905	940967616337631	949784067406826	956020256133169	961456279236401	966786055703680	972184602284640	977602105928992	980755861687839	980773632515650	977399272511719	976262989341982	979229250391527	982717248163521	984856038625498	989086082129926	997428262883407	1009660564848120	1023880326777060	1032236830870150	1031901184820130	1.02464e+15	1.01426e+15	1.00579e+15	998962721784186	992731549972103	987748930269021	982874062860201	972745150942704	958310632001733
	71.8111	956821578668435	959446495491339	959136159387981	958284862477903	954829514086717	950227807673204	949664161323608	951541528579901	957392188750328	964999783078311	970177033983458	970969290116188	970156426494551	969493447570130	969283687026440	969493094455980	972617793575145	980107547895771	990707199715803	1004382594984460	1012977563257710	1017827940155740	1.02082e+15	1024603088076510	1027592061648640	1030357616635660	1.03067e+15	1027435645847850	1023509727415580	1.02155e+15	1023343211282040	1.02379e+15	1025028374909960	1029040386055240	1035517455006840	1.04279e+15	1050962613843160	1054876245052470	1050408600604940	1037838806914740	1022265206949190	1.0107e+15	1002201950994920	995677508761397	991577348250155	987559995016423	978316753900124	970332613876810
	73.6761	994661338746302	994424828370653	992379019037545	990405078946921	986888797359823	982825114346832	983280291421877	987385463906303	994697091204384	1003170416472190	1.01056e+15	1014888903558610	1.01558e+15	1.01732e+15	1021172943209020	1.02389e+15	1.02958e+15	1.03775e+15	1047886459791930	1058358334276680	1.06549e+15	1069630686504790	1072291659800900	1.07528e+15	1078940845820390	1081842311920080	1.08202e+15	1078479216003780	1.07504e+15	1.07144e+15	1070671405527480	1069675274400750	1069916892931910	1072226147323140	1075017033689140	1.07717e+15	1080989182914160	1082453270842860	1.07524e+15	1059386185633910	1.04398e+15	1031856209903840	1021762398639050	1012399808184510	1004539571746250	999558624658942	993270427822684	988666024663983
	75.5411	1.02996e+15	1028147804521740	1026082894933150	1023699300172840	1019816263979650	1.01541e+15	1015237607695880	1.02078e+15	1030635403357020	1040778386459680	1050255553530330	1056982876813400	1060338995008290	1063192109754310	1.06681e+15	1070072529685890	1.07453e+15	1081468828822600	1090296549325690	1097709323992830	1102680994169630	1.10709e+15	1110872124837780	1.11532e+15	1.12148e+15	1126374371770340	1129281940064980	1126981213672440	1.12346e+15	1119393494170910	1115792424830440	1.11346e+15	1.11376e+15	1.11694e+15	1120492865823830	1.11853e+15	1117750843287940	1117671489871930	1.10863e+15	1091718699757980	1.07894e+15	1068981107123050	1.0605e+15	1.04965e+15	1036104597042460	1.02799e+15	1021528065846190	1018288948331350
	77.4059	1.06543e+15	1063451483836170	1061276212039790	1.05991e+15	1056529299016600	1.05367e+15	1052107920339100	1055505198543800	1062789809525130	1.0725e+15	1083663918573680	1.0921e+15	1.09722e+15	1100888335679250	1104688798441910	1.10816e+15	1111823885662470	1117173761128700	1.12262e+15	1127602284656090	1132440569156620	1138188926912920	1142815069797680	1147316895305730	1153460914947590	1158588388439870	1163586026451670	1165219768574380	1163214474674260	1159917340816440	1157616730666520	1155345449616370	1156745875869750	1161369841740410	1164165429766620	1162361133487020	1157677822637860	1151744854251160	1140858794075490	1129988385244580	1123642007159340	1119192554537850	1.11016e+15	1.09546e+15	1079625698267410	1.06879e+15	1061431423406550	1055379249104710
	79.2706	1097160473392730	1095715315997950	1094627907869800	1.09411e+15	1091881624883170	1089940812830340	1087726768334440	1089032517422120	1092765034856380	1100220964035540	1110226737875790	1119173802076930	1.1253e+15	1129769232005880	1134580966445980	1138096048686930	1140678744582510	1145605754376650	1148129272520100	1149993948783270	1154706416666930	1160298905484120	1164886547949700	1168674258463580	1173427533115010	1178059884206170	1184682562516870	1190363117181970	1190812956021450	1188628730212430	1187428899615550	1187071212081090	1189651877798760	1193977473519490	1196213727751500	1195978913874610	1192512862974010	1185463660657340	1175781870536790	1170527857436600	1168081554744440	1163555544729770	1155903794445930	1141213295940870	1123401713097810	1.11358e+15	1107503906733500	1.10046e+15
	81.135	1.12385e+15	1123308840434720	1122452373595140	1.12114e+15	1121264772076330	1.12134e+15	1.11902e+15	1.11723e+15	1.11642e+15	1120924804359700	1126296581454960	1134409491546210	1141285788376030	1147799969235440	1151723362612330	1154380898488960	1157299460387880	1162376327416730	1164025626134590	1163401704230250	1168157586357950	1174980612476890	1180382070197850	1184361940871770	1189437703404110	1192690975069690	1196454278046420	1201732804628160	1203023514896740	1204919493113020	1206338221604370	1206531327610350	1208097143343330	1210683395044070	1212495456154700	1213695383206130	1212778346102290	1210356030517700	1207757598821760	1205378410850950	1201816674828320	1196227306958160	1187167611389750	1175036777685510	1162495440441770	1157877930171060	1150964003283480	1142224042211120
	82.9989	1142276263698970	1142505468770540	1141319800133680	1141185359735350	1141610306420130	1143205842583460	1139748639546780	1137252346056370	1134663026828380	1135888725666240	1138221897183610	1142657874449110	1148005180776160	1154438373564240	1158975373397630	1161608478582250	1164286379166760	1170004651415620	1172554221005850	1169852900882620	1170608152910420	1176265760300890	1181998825315960	1187916053274380	1194421491313520	1199061034046770	1200913296253180	1204274373813730	1205511737783550	1211835162864030	1214758371566800	1214072155313590	1213895774233530	1217522610114830	1218250695034570	1218057258851560	1219690011505020	1220722702653000	1222044039152130	1220779023790310	1217521437827420	1212468395852370	1205951995225250	1198998109659600	1194155838315700	1191768670077870	1186637865137750	1180249429299690
	84.862	1155254676128470	1153768356366840	1152827762468920	1153754417321340	1152907596199880	1152383578419810	1149487202244750	1147297696833920	1143354834174570	1142234671698990	1142312556369090	1144211692907480	1146893288045390	1151760168739020	1157174430786220	1160867987291410	1163937644796210	1169123242155040	1172459652992380	1169725146954730	1168578557024590	1173134551964240	1177970016047330	1182556689276480	1188220347131180	1192327760114320	1193576322603450	1196282444798650	1200247457445150	1208245226531840	1214262866418900	1213820280738450	1212286768475080	1211739241403630	1209851409294180	1207444998858360	1209558298038420	1213321527874650	1216765164134340	1219084663770140	1217590880218710	1214001084422590	1210464283953140	1207632779613950	1205996186891190	1207652711504200	1207755369929240	1204509970475480
	86.7225	1154509824442240	1153456393911700	1151861532309710	1152491892861310	1152539314518470	1152329082479130	1151324112822100	1149862257171360	1145885686517140	1143878409552450	1142955437754620	1143053455068400	1143879715197050	1148713847177230	1155429400253210	1160254301190290	1162373568929450	1164208840282890	1166654460739690	1165385431356980	1164485655071830	1169098838023100	1173730311819970	1177529034663450	1181865130670060	1183015514287410	1180806413123120	1182178165403410	1186690566070740	1195282551203900	1201159671550100	1203573181782910	1201098245800280	1197712371477420	1194651498883420	1190632627072790	1191678970274090	1197606174752810	1202411981127540	1208051464690430	1208830043894910	1207144605782750	1206099678536600	1205809940594790	1204098551685460	1208032771484460	1214386037029640	1214218743889500
	88.5722	1154675239615190	1154674234979400	1151259891462640	1151776877708590	1153341562527400	1155427184705010	1155316346732630	1152128783557560	1149697708915510	1148285262824730	1147045125123360	1146280929273980	1145075506382180	1149242254283510	1155819267308690	1162482879095990	1163365107709750	1164025414864840	1166475361019200	1164044846907820	1163450190859170	1167943703822160	1172025226810250	1176863172370060	1182175398173020	1181183878734450	1174135851814300	1171510350920920	1175380810422760	1183929704081050	1191369617357000	1194384066910760	1192483143004490	1187114028123780	1183117767492640	1177768884304140	1177932645325240	1185899763814210	1192153659428710	1199521888793270	1201484039643510	1202348677441340	1202954381768760	1202673160320290	1200409305813110	1202683333888420	1209760566017780	1212022586015860
[truncated: 144 more columns]

## Sheet: Subplot c) EMAC(dioh)
Yearly mean HCOOH total columns (in molec. cm-2) from EMAC(dioh)
		Longitude
		-180	-178.125	-176.25	-174.375	-172.5	-170.625	-168.75	-166.875	-165	-163.125	-161.25	-159.375	-157.5	-155.625	-153.75	-151.875	-150	-148.125	-146.25	-144.375	-142.5	-140.625	-138.75	-136.875	-135	-133.125	-131.25	-129.375	-127.5	-125.625	-123.75	-121.875	-120	-118.125	-116.25	-114.375	-112.5	-110.625	-108.75	-106.875	-105	-103.125	-101.25	-99.375	-97.5	-95.625	-93.75	-91.875
Latitude	-88.5722	1518163440717100	1521553143427700	1526659489893690	1532194296415200	1537731661471820	1542996143451440	1546813025613670	1548711513586270	1548712436372320	1547130982131380	1545206712630100	1544208869260930	1545587812286060	1549765917907210	1556186062280020	1564245607229620	1573396257765600	1581993500243220	1589306574321600	1593946674410190	1593881562247120	1588511828242580	1577919866725200	1562181950947150	1543824586956220	1528676586349510	1522114634713540	1530667249400620	1562322371896740	1619571618369920	1700768654850640	1800214782388660	1909847689991310	2021369477996530	2127679995058020	2223564742697460	2305914728184210	2373664811031590	2427494039271460	2469256397930080	2501127671891260	2524614065590850	2539797607263470	2545246319324200	2538630714886410	2517673981816010	2481058492937830	2429078117532970
	-86.7225	1528108762038970	1532040748952940	1537115900363370	1541836410189170	1546160595799840	1550544606196260	1553166150183480	1553767546554450	1552487224868420	1549177964469220	1545650985464980	1543058328973520	1543507347464420	1547330788324190	1553429663585200	1561197030751270	1570643491483190	1578959898168980	1586135006278990	1590740233511140	1589830702469050	1583597057311210	1572775577382960	1556145024427540	1535680390321460	1518603930185230	1508901791703580	1512424650484700	1540438986092720	1594523870553010	1673446813917880	1771028244899150	1878544584890610	1987486871684470	2090859086711260	2183617100729410	2262781507913220	2327392644559580	2378292392734550	2417638632206480	2448024191481010	2471275301872820	2487418933963210	2494577928489480	2489853597256870	2470509351431390	2434964347508940	2383461463773130
	-84.862	1548904371674430	1554093854376150	1559049352332390	1562090349449560	1563578927435130	1565890165528760	1565884779811630	1563830158933560	1560282539550860	1553291118638440	1546685553859720	1540831199168740	1539560081679550	1542813181245930	1548156316060950	1555344260964580	1565679256465470	1573543342754000	1580494384463380	1584781126747630	1581366327907540	1572809170055710	1561706101629020	1543587419518790	1519911543963970	1500194321614100	1485351098293970	1479433432217480	1500968948749310	1548416482778990	1622707866973940	1716506760873020	1819529935690620	1923013679104860	2.02034e+15	2.10683e+15	2.17971e+15	2238139796021280	2283186600970220	2317589944216310	2344883247045430	2367710316138540	2386008065228200	2396859734844170	2396127562406070	2380161454967160	2346892624090820	2296462572217000
	-82.9989	1582017301691800	1588337265524530	1592807882380480	1594143378098810	1591129761717000	1587367950089580	1583642368081900	1577676153786580	1571685339995020	1558433163795610	1547003701040180	1536677200848570	1533307694452700	1535633501879410	1538874140031210	1547223331663460	1557088206579950	1566983165106960	1574366173898360	1575527104598200	1566505117554290	1553565483258380	1540968263585670	1518814140758850	1498368324320640	1474862630374470	1453121187862980	1441705022582970	1452599595463610	1489556845071450	1556477667726970	1644148042174310	1739486946470430	1833940432637750	1921805159172010	1998958203672030	2062752038326690	2.11227e+15	2148646103106910	2.17537e+15	2197651620253000	2219938898432670	2242084367355040	2259115623926030	2264781836333980	2254152149656970	2224583664522830	2.17611e+15
	-81.135	1590535208470340	1598799326330360	1607690485287200	1608143148269360	1599719744070410	1591984001211760	1584108396737850	1578772085654110	1570133536932420	1552158646157190	1538940297112220	1521535676135970	1518043959705880	1524087008902540	1526466704319490	1534296152038770	1537500168956880	1547716766035630	1554556614706980	1550038507110670	1534726894098110	1523424358771480	1500252186158080	1474135534345360	1451872911380370	1430252388956920	1410826333999310	1398408799264520	1403244857144020	1431887677852680	1486778090477980	1564300630317630	1646903159073800	1727679578438540	1802465972403290	1867570783930260	1920152958640850	1958811049211860	1984110129387040	2000157235472340	2014863009452100	2036559450200380	2065105832601260	2091413157266870	2.10599e+15	2.10261e+15	2078313894073950	2.03319e+15
	-79.2706	1561198391434470	1569542250532430	1585630348674160	1592538411011700	1579522419379460	1568439848378670	1556327397748600	1554799955356800	1550932955502820	1533778666631490	1516525976372180	1491708112005600	1482610729689130	1491325020543570	1498505025891550	1508722169770540	1510686944025790	1514475022851000	1515186946140320	1507473247728190	1488871115991370	1473054107341540	1447662327613870	1423075305510020	1401761749778090	1382209748500250	1365045849471950	1352836115624700	1356330183273520	1382561946714490	1428194002840480	1486905388175800	1549254810009970	1611076759442080	1669616436873210	1720870237741060	1761338843286940	1788731956327290	1801736690517350	1804138809203000	1807467893023460	1828545369464930	1867440660508330	1906445985008900	1931733778129350	1936752805969950	1919036765445340	1879305446061570
	-77.4059	1517403328464970	1518859482393560	1525805050852340	1527974765722810	1519023720624250	1511083402498900	1501826480320900	1497138195648300	1490559253838190	1474960884625870	1450819113694770	1426950872142130	1429057375823980	1439717831649920	1445417481735260	1454441616392670	1452996254187410	1444509462774540	1441510398245900	1435986593392370	1426972001888270	1413240084577270	1393485186936750	1376284709371650	1358380030440500	1339226568157360	1321317026332430	1310028662417250	1312491662115430	1334865865608850	1371123558223970	1409921647010990	1448741700874470	1488628778235900	1529593677866100	1566587846495450	1595540063118700	1613779777037860	1615897969629010	1603083384788760	1589584544879280	1609996743235610	1664985926945490	1718967413776830	1754248457734580	1766759064276540	1755654164544460	1723405916800270
	-75.5411	1470837878556010	1468799822029710	1466150884250200	1460755138432830	1451800747267930	1443937267270410	1435333987128270	1427553088147740	1419337136051910	1407675237506160	1388102112851230	1366981881110920	1362954746473980	1365904764536560	1367129492144270	1369863213855640	1360579681129410	1346332427492890	1341438450422420	1347859537426280	1353655248670280	1346943261165720	1331516925794050	1319013062165980	1303867911616240	1285249827713660	1267284285955270	1257575164282390	1259567331031960	1281144319571950	1311265417472550	1331469779035050	1346999380051850	1364494740459200	1388304762773610	1411276281012800	1430039498468280	1443999347993560	1441075045835900	1417031243671450	1382950756800180	1402773795881460	1478179913503460	1543880721024390	1583482280653440	1599184578775390	1591981656867820	1567183641230210
	-73.6761	1418196732498890	1412098346331660	1401823839080140	1389625232422860	1376941817910080	1369125546886120	1357952717495090	1341970790691850	1330291380916390	1321647482450150	1309803778736930	1295427088011520	1287991879386310	1286926073798150	1287790183369720	1285206375679860	1273603096483910	1259532378484370	1248900440115820	1252030851342680	1259069274173260	1253952353505980	1239328486315210	1228609540299480	1215140972038330	1199863069040840	1189146753141500	1183695667902220	1191742271198290	1218665885985300	1239572413199350	1248734733508270	1249085288724580	1247342612554110	1251890768744080	1258583529554110	1268393612651610	1281547371318140	1283005930842140	1261542336165790	1235483389013310	1256439837463480	1325253626685190	1388144905693110	1424265846062720	1434757889482380	1425804403777940	1405739478466650
	-71.8111	1347761255082310	1342571690520910	1328919726085300	1312321670617520	1296627523622280	1285165400044010	1269675723082490	1250754465421030	1238599959360220	1232426544332440	1226695731869370	1217893410468350	1211393534267030	1208970271738310	1205378039867340	1200421827072130	1190891311739660	1179734116678150	1171002878426170	1168407391592390	1168464849781430	1164519016389740	1156498560066970	1149845974109100	1143428600426920	1136190817414000	1131764757899590	1128591247135040	1134635298615570	1155323239275460	1171083394161610	1175262744057720	1171967362316480	1167329862758200	1165453764546000	1167206278822210	1171337658937930	1181737964447730	1183140036249090	1165621838895010	1148320353071070	1162737459346160	1202794444823350	1240770888274600	1262550164190090	1265980060107790	1254559060833970	1240031045554830
	-69.9461	1258420083864370	1252147607170450	1239554911964680	1224238704990140	1208262809239870	1194797280643630	1180784103002540	1166350737294160	1157172476520820	1153581211609530	1153387879061530	1151246123786560	1147654149361310	1145274925900790	1141534653657980	1133743967837410	1126033097953930	1.11994e+15	1.11479e+15	1111692492184700	1.10797e+15	1.10316e+15	1100441370701680	1099970569962970	1099430121756650	1098115988799170	1.09546e+15	1092163018879800	1094822794765510	1105269413525350	1114909928644420	1.11779e+15	1.11457e+15	1.10957e+15	1109327362414600	1110531427432000	1114673286244920	1.12156e+15	1.12169e+15	1.10835e+15	1098693906396440	1104327021645300	1123260048320760	1140930862559650	1150155873133600	1148295085422270	1137835794843540	1127094490138820
	-68.081	1170952896424710	1167238731086400	1157279183011760	1145232874395800	1132080002257050	1121122849835110	1112127790728360	1.10574e+15	1103004591951630	1102377401694010	1104701064162940	1106196887099830	1105348515247700	1104269663033310	1101920251330550	1.0967e+15	1.09321e+15	1.09053e+15	1088185050261600	1.08469e+15	1.08114e+15	1078809010311160	1.07914e+15	1.0824e+15	1084266573095130	1.08504e+15	1.08359e+15	1.08115e+15	1079644496540840	1080598693866820	1082683842884040	1.08262e+15	1079894391369290	1.07722e+15	1.07841e+15	1081891095410960	1085265871807340	1.08921e+15	1088724358541380	1082322785861880	1.07761e+15	1.0796e+15	1086435252621810	1091716566849380	1.09314e+15	1.08931e+15	1081483032040460	1.07341e+15
	-66.2159	1.12079e+15	1.11867e+15	1114239431640460	1.10753e+15	1100175786845530	1094192767186980	1090682272575630	1089311439213150	1088687212568000	1.08783e+15	1089170572780420	1090743288243770	1.09259e+15	1.0945e+15	1093248406772690	1.09027e+15	1.08845e+15	1.0879e+15	1086081787429990	1084129263087720	1082144943418420	1081466036541940	1082726571713430	1.08616e+15	1.08962e+15	1.09023e+15	1088194592750920	1.08505e+15	1.08127e+15	1078610810915170	1077084644983390	1.07518e+15	1072706583213600	1.07164e+15	1073580720047890	1.07689e+15	1.07979e+15	1.08203e+15	1082516269647070	1.08106e+15	1079543273251560	1079774519974680	1.08169e+15	1081844960393290	1.08022e+15	1.07635e+15	1070789327683020	1064923834998140
	-64.3507	1120463241603260	1.12031e+15	1119465555283190	1117442114099920	1114958850515200	1113292130775150	1113245136477810	1.11423e+15	1114785291920630	1.11415e+15	1113541730719460	1112935008848200	1113705276528900	1.11526e+15	1.11493e+15	1113284776281940	1.11086e+15	1109392067758620	1107278594186810	1.10613e+15	1105009998646030	1104505176980030	1105088547735910	1106995770953970	1.10859e+15	1.10884e+15	1107243939953080	1.10359e+15	1.09929e+15	1.09517e+15	1091707390134760	1088666770246050	1.08639e+15	1.08589e+15	1087531169689830	1090082129091100	1.09238e+15	1.09424e+15	1.09543e+15	1095888570413430	1.09607e+15	1.09634e+15	1096575082766990	1095613667795210	1.09358e+15	1.09047e+15	1086477127463970	1082000111082470
	-62.4856	1159614861812240	1160771921843180	1162266891506700	1163297683039500	1163959995065570	1164930678682430	1166783953806170	1169040977577440	1170315014736500	1169727208154890	1167848604380890	1165479962655740	1163769360119080	1162586937576920	1160929549716630	1158787130862660	1156174974422070	1153599875526260	1150575702319340	1148516237149380	1146451212814660	1144657988397760	1143370562778850	1143366926728930	1142853303659140	1141879670083460	1140151299512480	1136766406841660	1132155966224740	1126960468398970	1.122e+15	1117784956697790	1.11499e+15	1114229431844520	1.11532e+15	1117165575738510	1118999688426620	1120718839102760	1122115756054550	1123021942516210	1123540343563550	1123670211102080	1123329313853390	1122223822299270	1120424707743310	1117962695573260	1114810228531590	1111017626761750
	-60.6204	1226741197792060	1228611713601200	1231246951463470	1233518785201420	1235146094559800	1236662296761420	1238732731457790	1241159615051910	1242653598377850	1242056560595660	1239329952175990	1235292351648450	1230924104769020	1226721987377810	1222924581523800	1219638324678860	1216539183811740	1213215348858750	1209331079807620	1205439578995350	1201290225379310	1197206080988960	1193518536095340	1190726809228670	1188262363572460	1186059079790560	1183708658713600	1180300395300440	1175503133184700	1169641669521940	1163538526078180	1158080489645140	1154216989913130	1152528715589590	1152779391201770	1154035886160590	1155727928578450	1157582775961800	1159046877214870	1159721297902210	1159614513675770	1158918784550590	1157828760094350	1156398785324410	1154650607017280	1152588719263950	1150047220734140	1146857498675560
	-58.7552	1314008887339410	1315859406765080	1318305084937970	1319915146745230	1320308479983610	1320234057248740	1320567051622730	1321490629516620	1321933060841950	1320767932958270	1317531930341010	1312460595344280	1306285270051670	1299889312782860	1294203923083860	1289649415523520	1285695312076010	1281518394043590	1276473910236850	1270527425753910	1263749482129870	1256564330407200	1249618239908270	1244023395866630	1239964949411990	1237047055407320	1234392905357270	1230978497892970	1226302058850730	1220483964253730	1214087137925980	1207840619709310	1202688576913970	1199517019569240	1198497912680660	1199043926831920	1200689687046310	1202856507308540	1204605230664270	1205189559182740	1204303199573690	1202286362375370	1199842436544570	1197424216465180	1195155433521850	1192927409347570	1190625054846700	1188122788418330
	-56.89	1412517148359910	1413749082160260	1414955741590520	1414675481713310	1412648697035050	1409760788162350	1407073765081020	1405067634209180	1403331503734590	1401131937991010	1397609851679230	1392297368167670	1385314908353340	1377530790321760	1370331412784820	1364274506091950	1358854698965070	1353242074912380	1346681893125960	1338857247020070	1329863080178810	1320157819243890	1310945315241660	1303820578435220	1299372768692070	1296769785141880	1294335214013070	1290869499419410	1286091118261830	1280228893176390	1273628288424500	1266655127747160	1260204550573870	1255593606942420	1253401760276330	1253217760482970	1254472751620730	1256405544356220	1257995231169450	1258237158404470	1256636094246760	1253466016553450	1249646389539950	1246022409276870	1242944280188010	1240334675554180	1238072720757650	1236034133242400
	-55.0248	1514244006594630	1514221561204750	1513231397511350	1510224316897780	1505342267492320	1499625184317430	1494030436988210	1489181662775750	1485536823120470	1482716561078320	1479577145244870	1474754678406560	1467591668670760	1458822209195030	1450044353367520	1441912093244710	1434344923502210	1426791388349430	1418705530161840	1409580788450620	1399374278650510	1388645602068600	1378853115126980	1371766362217960	1368145263149790	1366533625827350	1364619272898550	1360887180259770	1355494488046930	1349086501546790	1341853695997510	1333932289163550	1326414123723050	1320880079479640	1318026923928060	1317125135591820	1317252177662310	1317806264399270	1318119714417540	1317482515384120	1315389715033830	1311848384960350	1307594096194160	1303419162329220	1299739795282810	1296704256549880	1294356034627600	1292651566257710
	-53.1596	1613321198640910	1611737875432490	1607856496352510	1601309314927280	1593394542965360	1585479004644210	1578216494927910	1572091761849240	1567895364678530	1565442917914860	1563219562877810	1558899965273430	1551408713408530	1541603487865890	1531302840870180	1521573147192670	1512398142816940	1503372839458600	1494337204842750	1484737574937560	1474577762586580	1464341273184390	1455272173984030	1448991126521200	1446068612049070	1444890489034880	1442954376093150	1438722488591900	1432678501742460	1425625788632290	1417645728316550	1408953549606280	1400866410877930	1394880745459980	1391448318964770	1389426450049320	1387708714556790	1386157919401910	1384765199882290	1383272793005140	1381001501089450	1377618979205000	1373487469167690	1369194887750150	1365035195257480	1361257002632690	1358438057622180	1356972025378770
	-51.2944	1704202289990440	1701617119485600	1695433635506840	1685878862914260	1675490020903380	1666096158611370	1658321359478530	1652230528662610	1648164229084800	1646062368959820	1644150009088870	1639927990067850	1632259654860360	1621968307429620	1611347819196800	1601598155785760	1592368052244770	1583201491066550	1574361246226030	1565647398938220	1556867043235400	1548241894476060	1540801576547790	1535695643889100	1532922255194330	1531043971959800	1528116689310280	1522995243478420	1516130650659410	1507977674985720	1498871466487640	1489538529620420	1481231545126090	1474881117361110	1470427553332320	1466707283954460	1463034522030390	1459689138391040	1457234927309700	1455299500082230	1452708815070340	1448920312789100	1444411259902750	1439774079853020	1435150483496320	1430568018087400	1427119134531010	1425650571173060
	-49.4292	1783329209269490	1780994470644860	1774599510198240	1764042811915790	1751966719775000	1741162480303180	1732960611364920	1726805818155210	1722224265065470	1719400453322300	1717089393012320	1713303380333710	1706682883161480	1697998817753320	1689378938278040	1681446382272690	1673485697840370	1665088793823090	1657180989340640	1650281651370800	1643710729408420	1637222554827390	1631601582683610	1627605367203330	1624697637704870	1621481970177660	1616844249259730	1610109035312130	1601468684473150	1591340911335670	1580632690340360	1570626425868500	1562490359147400	1556178360913850	1550933260516620	1545945160829950	1541022976379270	1536697165876180	1533458385267960	1530592681200140	1526836149761380	1522012466531430	1516793937513240	1511804037986720	1506920289332700	1501994721288110	1498012143991100	1496142270668780
	-47.5639	1851583272963300	1850111078965500	1844765976252900	1834303127430080	1821093888732090	1808913699076460	1799799314083360	1793007116234910	1787276761097300	1783021786260090	1780475122104420	1778242483932520	1774373348697760	1769347402163520	1764503537494090	1759468343262840	1752889405309840	1744698043390910	1737286390696510	1732116357838710	1727949938739090	1723580656296450	1719402937311190	1716136775849180	1712745729480280	1707929749712790	1701470017471280	1693203308111880	1682819813269570	1670750761909140	1658717757151800	1648675621911760	1641367523843270	1635463428003620	1629991008695960	1624755640526650	1619694143183150	1614991429320280	1610525845012100	1605842234239430	1600409077722760	1594433433821360	1588632030353830	1583470616896900	1578580783289770	1573678109117970	1569426225398820	1567321874940380
	-45.6987	1907233691121510	1905603453427420	1900790391827460	1891423674847720	1878966849921880	1866982118028440	1857683579190950	1850361378602300	1843464969770340	1838146625531370	1836039618930780	1836122600086680	1835823982232010	1834937485949090	1833857626329650	1831298631985610	1825461735415590	1816889452497570	1809313748096290	1805217982563240	1803148705847320	1800821793048430	1797790596647060	1794606469522220	1790296476690480	1784115084565050	1776460787508100	1767473769093160	1756668936657020	1744390827531690	1732711679197410	1723822653473620	1717587222187290	1711906709152090	1706050752723200	1700726188285340	1695917722078860	1690999083037760	1685275673115790	1678926027240380	1672202810930030	1665500784633170	1659261566449220	1653826244451640	1648897754238420	1644448582192800	1640871178865430	1639635187698460
	-43.8335	1948952411174090	1946406470752400	1941896373964670	1934734378955250	1925229127943430	1915564102302510	1907507875938800	1900600026866240	1893560636170320	1888297353650220	1887303361184140	1889647319121300	1892223718818020	1893984347275980	1895054409864240	1893752056849860	1887770354244140	1877974899752100	1869487692575470	1865676287570150	1865054350049340	1864480792934170	1862687466603870	1859761856007820	1854547695083280	1847106998793740	1838809731047720	1830040979071570	1820140964565550	1809414114954120	1800116956746950	1793908655579970	1789133482711440	1783444074474220	1776883552903620	1770904492443320	1765782389401410	1760479554769520	1754201935844380	1747515212750330	1740605204455630	1733855197239720	1727517119206590	1722086571617980	1717835648675000	1714810120640980	1713280952140490	1714138028978670
	-41.9682	1983884058795860	1980231103605920	1975285000466980	1970047452206110	1964102425121480	1957503175730850	1951314714283670	1945976736156130	1940815967967790	1937394955120290	1937942389483090	1941468567038180	1944691602830370	1946324204487490	1947115622515410	1945433768125530	1938403669839110	1927214910689460	1917767351434520	1913887341168380	1914143946963680	1914736044045700	1913755440929130	1910797064418090	1904938463371240	1896910550002190	1888600803819590	1880518504090790	1872156034012080	1864039979736270	1858323939724920	1855146072662080	1851783790679940	1846174266424770	1839071825576270	1832480639940280	1826905176377850	1821278159786300	1815397270430710	1809837712337290	1804187743527180	1798278788982680	1792700379042610	1788731894327350	1786585374410100	1785635850741310	1786461850534330	1789845933466430
	-40.103	2020503794453000	2.01573e+15	2.00952e+15	2004786204918540	2001296499270390	1997141875837470	1992677099560540	1989534483604810	1987879056089710	1987877716504270	1990091638143330	1993446004198490	1995072776759880	1994068587532770	1992126015154110	1988241189999820	1979698941461110	1967901520452290	1958397557791040	1954848050911450	1955640593951840	1956446254825480	1955142949274020	1951459613304370	1945242915836670	1937391956842630	1929410725717830	1922323953941240	1915982424833160	1910827237206340	1907981387573230	1905952226793030	1902561042572670	1897074842421220	1890526198329300	1884567349546610	1879378994680370	1874622108645480	1871045815316680	1868490360128990	1865553048057040	1861359588465000	1857207480848410	1855397755270180	1855708685081860	1856755501148040	1859499588810010	1865348484332340
	-38.2377	2064564157341770	2058709907095090	2051016651042450	2.04544e+15	2.04229e+15	2039077712206280	2035771207051360	2034685029566380	2.03636e+15	2039450959801190	2042702505813160	2.04491e+15	2043720842306640	2.03893e+15	2032810825743970	2025743988657950	2015995094583240	2.00477e+15	1996274286239390	1993126411734650	1993268222298370	1992696042701270	1989679653549150	1984541360820060	1977600026727790	1969523031918740	1961901080402500	1956217757052760	1952158914314830	1949387570622400	1947906740926120	1945564061095870	1941402102149300	1936437105446470	1932135452770650	1929096021237280	1926554804907510	1924938968863380	1925473958082810	1927128764013270	1927488647560870	1925354347337740	1922766777279960	1922628305066520	1924773404740200	1927929265230050	1932705349469360	1940881764305600
	-36.3725	2119456688861780	2.11266e+15	2103100739563280	2095252500252100	2090294637168070	2086259184383100	2082675299993670	2.082e+15	2084908381833590	2088958476561790	2091675266749840	2091625639370970	2087266472188270	2.07879e+15	2.06873e+15	2058813676035960	2048653076294420	2.03874e+15	2.03168e+15	2.02823e+15	2025700316781070	2.02158e+15	2015231454629940	2007425008593510	1998727647054180	1989683196994000	1982393364814180	1978133553278110	1976240530112300	1975852453010040	1975883284530550	1974043282574840	1970576709558200	1967720603661530	1967148084413890	1968334586443980	1970269032492340	1973491673072670	1978453560487470	1983548132948580	1987114311930950	1988208091106450	1988081761411610	1989204485340590	1992965580275400	1999120659976920	2006757145616830	2.0166e+15
	-34.5072	2182638093628250	2175214799190340	2.16371e+15	2.15219e+15	2143269373641350	2.13639e+15	2.13054e+15	2.12789e+15	2.12926e+15	2.13177e+15	2.13218e+15	2.12911e+15	2.12149e+15	2109714725536410	2096683921822880	2085095217287570	2.07534e+15	2067297098451590	2061631674165430	2057018750552710	2.05054e+15	2041424946671290	2030142754942550	2.01806e+15	2.00596e+15	1994866921358700	1987682211900540	1985265483545940	1986256329750700	1989128778008580	1991631039824950	1992066684280590	1991619093346500	1992924770595660	1996868830330130	2.00232e+15	2008931338503070	2.01725e+15	2.02602e+15	2033659320896760	2.04055e+15	2046789043581720	2.051e+15	2053766830448330	2.05889e+15	2.06814e+15	2078557763953480	2.08904e+15
	-32.642	2245651863593440	2.23769e+15	2224215840992820	2208496326950380	2.19466e+15	2183690856046050	2174117310282670	2167265466125340	2.16437e+15	2162899507743620	2159627378582750	2.15288e+15	2.14203e+15	2.12772e+15	2113163532170180	2.10132e+15	2.09238e+15	2.08594e+15	2.08097e+15	2.07442e+15	2063973374797690	2049931393438810	2.03367e+15	2.01665e+15	1999778176248220	1985523960397900	1977807986168560	1977478498852640	1982460815468290	1989846103061820	1996361331479860	2000747456321910	2.00511e+15	2012174052007080	2.0217e+15	2.03167e+15	2.04253e+15	2055272385282780	2.06813e+15	2079005272912000	2.08938e+15	2100572529581480	2109679261287070	2.11546e+15	2.12303e+15	2135533985278940	2.14832e+15	2.1592e+15
	-30.7767	2297314895726020	2287949913698200	2271613790907690	2251894017341920	2.23363e+15	2218491768071050	2204739413657670	2.19271e+15	2183648498334310	2176082480712410	2.16765e+15	2156954309137300	2.14373e+15	2128557136558380	2.11461e+15	2104256680002620	2.09666e+15	2091090665975440	2085229175870750	2075991173409570	2.06233e+15	2044975172230350	2025343534258980	2004203352527540	1983006909510300	1966143331178090	1957926850518370	1959661787006420	1969380681419110	1982445134500920	1994544180589890	2.00457e+15	2014757533247720	2028135413339600	2.04398e+15	2059245831230840	2.07388e+15	2089631844730460	2.10646e+15	2121726415407030	2.13546e+15	2.15012e+15	2163809047014010	2174618576295670	2.18661e+15	2.20243e+15	2.21758e+15	2229974937677520
	-28.9115	2324645142589030	2312879815675640	2292379136687540	2268405536725090	2.24636e+15	2.22785e+15	2211066950007190	2195247360918990	2.18066e+15	2166658507709740	2.15249e+15	2.13843e+15	2124670682392500	2.11106e+15	2099445355884090	2090893647257810	2084222640046720	2.07845e+15	2.07118e+15	2060502029250940	2045921915340100	2.02817e+15	2007540030679320	1984223930884760	1961416849530010	1944829815374570	1938213073272870	1942901725153310	1957052194404580	1975056362979450	1992431364607710	2008607172969810	2.02523e+15	2044458885081610	2065930567732860	2086780211650900	2.10509e+15	2122325940755530	2141585318689220	2161382034600630	2.17932e+15	2.19713e+15	2215221711966520	2.23217e+15	2.24881e+15	2266723179850700	2284410110798680	2300400827441820
	-27.0462	2315733264155040	2301727137921840	2277832970792990	2250541540302720	2.22566e+15	2.20467e+15	2.18616e+15	2168189222487710	2.14995e+15	2131849262471170	2.11475e+15	2100346438438700	2088534142170550	2.07777e+15	2.06827e+15	2060169200688260	2052848074349380	2045985607041230	2038269462265720	2028497246746840	2.01587e+15	2.00014e+15	1980908483943200	1958452498398990	1938164117240410	1926521206890330	1925352761112330	1935015679722410	1953439233291400	1974502687042840	1995326751442200	2.01721e+15	2040508124193940	2.06416e+15	2088312509530470	2112993817614660	2135151614622710	2.15449e+15	2176257041120620	2.20034e+15	2.2228e+15	2244389856871290	2267503205278280	2290804225204020	2311179943596480	2330258776173120	2351308466190100	2372305175309450
	-25.181	2267049634063240	2252000165564610	2227028775691410	2.19843e+15	2171294419905930	2148089665351900	2.12831e+15	2.10916e+15	2.09012e+15	2072437872711820	2.05697e+15	2.04548e+15	2037130692506710	2.02889e+15	2.02024e+15	2011341433782770	2002421526272780	1994416004162550	1987440166928440	1980437338242100	1971616301106700	1960294608098620	1946291387747320	1929877110482360	1917234027921590	1914222065556300	1921006195467040	1937215955026980	1960622522483600	1984816307566090	2008254475414620	2034446070204040	2063148573453700	2089597786414770	2.11398e+15	2.13976e+15	2.16536e+15	2.18901e+15	2.21458e+15	2242392867686660	2269321334519300	2295917165777410	2324356908658020	2353263437258660	2378162040935450	2400734131802280	2426676407187710	2453077980112300
	-23.3157	2.17922e+15	2164076235160730	2.13965e+15	2111387646285480	2083229640057950	2059635997173320	2.041e+15	2.02382e+15	2007958267991930	1994649894950830	1983605156989790	1975810606405990	1969804266195870	1962764508520530	1953875404297600	1944235896336910	1934797611804470	1927306337161500	1923294191407690	1921656213193220	1919018745062230	1915195103885880	1910889412010260	1905584106159880	1904748112781070	1913026406880960	1929189489051620	1952651211548400	1981567474843970	2.00992e+15	2036178195757020	2064599153435800	2095446684552630	2123486239108670	2.14875e+15	2.17521e+15	2203206508684170	2.23195e+15	2262338690124520	2293851847060190	2326159816353410	2359341964748280	2392812092306410	2426858207392450	2459050030073640	2488726317577060	2520774580786560	2554992746956580
	-21.4505	2054720292242770	2039891973434910	2016949718110340	1991298917508620	1966425174357840	1947206082177720	1934014999729630	1922839461830630	1913295987541940	1905658177020080	1899179949195470	1894005354711680	1889401027355560	1883242881742560	1874781617641550	1865949055427300	1858288105270520	1853460678313170	1854989419170350	1861828120444330	1869189505937330	1877086031725490	1886071314374290	1894640642460810	1907399317672100	1927926360703720	1954373853556050	1984804089486980	2018093651855350	2050327712414560	2.07992e+15	2.10913e+15	2.13885e+15	2168025515263000	2197258377800540	2.22673e+15	2257827309877090	2293004806896660	2330036966856750	2366966438974750	2406998110264390	2449155606915640	2488556322360290	2528916194345530	2572339862726460	2613694462028160	2656535490002840	2707601333226440
	-19.5852	1904499074139690	1891062153910120	1871668872674370	1852242240377540	1835478121691350	1825010874290670	1820058925904670	1816774911013840	1814336670676780	1812187409038060	1809357552364370	1806309854361860	1803967216339140	1801046622816000	1796037745842720	1791790387498680	1789781120092100	1791174949568270	1800411453397170	1816968690764250	1836575357165800	1858593651694910	1881721663886660	1903833948299870	1928782974092110	1959836295432190	1995086518604630	2031255016110550	2067205113740850	2102050165112050	2.13558e+15	2167359458618760	2.19712e+15	2228608445063890	2264358172544040	2300744078363750	2338944784857960	2383574922531620	2429994431623850	2475082032655990	2525383724226570	2580016232283730	2630490288761050	2684209668293700	2747525419232620	2811731553902080	2879388265723940	2963638742126010
	-17.72	1751692981931680	1741375509851950	1727870260953370	1716734149312070	1710294580955270	1710115733601300	1714461587129200	1719633631424120	1723906128747970	1726394920035730	1726774480927220	1726230034276510	1727736899474040	1730939201049590	1733898494631060	1738971892510300	1747124392944700	1758590917360550	1777549149008650	1803818532185320	1834636605423110	1868900760886020	1903925830641880	1937397941850630	1971488416619420	2.0084e+15	2047684551737090	2087273713353770	2.12549e+15	2161946939852620	2199269446453140	2236692919845690	2271457925754490	2308777969123980	2353436721144550	2400601044475260	2450260182760170	2507376993832450	2567181712701100	2626273299112420	2692890226464270	2767621777919170	2841650763300380	2923132921785400	3020236341057940	3124905092421710	3239598121838840	3378124211800450
	-15.8547	1622359769261870	1616635432477110	1610434518448580	1608407520180300	1612987991708580	1623315647282170	1636145400114010	1648215920407890	1657433163268110	1664256059705010	1669253228018230	1673621286231530	1680733757062440	1691146758832840	1703558997096520	1719737652439790	1739635566095300	1763265961137860	1793131368180520	1828756027274240	1868051251403330	1909824876623670	1951486042728050	1991643452297760	2030589815454520	2.06902e+15	2107998841147170	2.14908e+15	2190447485501390	2229070567508070	2269302441411940	2313501477012750	2358008032959430	2405783179712100	2461997309384590	2523043126222900	2587807797938250	2661396932809480	2741642829856660	2825983673927940	2920657508910900	3027277119366140	3140902914418330	3268024551234690	3414916831553010	3578844780389970	3763333903799130	3976407077405890
	-13.9894	1540141285896170	1539880948962340	1541664153823360	1548608713161480	1562625262641230	1580234211723060	1597852077577190	1613858036898540	1627181585386860	1639429308194710	1651391214867380	1662713989361960	1676391603375960	1693672369722950	1714618159168250	1740383060515040	1770217268920740	1804020013309920	1842402738924950	1883995905229200	1927636578979330	1971936763514090	2.01471e+15	2055797174857370	2.09584e+15	2.13479e+15	2173021204887100	2.21386e+15	2257995213505800	2300904668159920	2345618967536830	2396759209502420	2452213009191120	2512778761836990	2582497229780050	2660089194623690	2744821287919270	2840099138931970	2947679470107250	3067233187002170	3200679931397110	3349881670088140	3517894500772390	3708003982261980	3919560825210260	4157431650235810	4.42841e+15	4730276723392720
	-12.1242	1518761552708320	1523569815644030	1532354324107520	1545948090999790	1565145833733720	1585365702093500	1604541159797730	1623135621321420	1640366711378030	1658141708698630	1676592443324110	1694870325960050	1714976967047820	1738344143712490	1765867170803890	1798183228222930	1834269453502820	1873759595577740	1915542533862680	1957796729535140	2.00097e+15	2044572193964990	2.08632e+15	2125790419840670	2.16486e+15	2.20495e+15	2244440490797810	2285016890592680	2330406567114400	2378765095367000	2430492050337350	2488494282714910	2553441395867080	2626468867841190	2709324685968980	2803291617071060	2909923978516430	3029453647403560	3165282387221140	3322515798632860	3500452163574000	3699094317147440	3927865032664230	4188269899404390	4471439810498860	4788033839845760	5148569702614930	5540300309817060
	-10.2589	1557158038711490	1565853636723680	1578724594616410	1595148362934380	1615414811934420	1635810384904240	1655625069295380	1675808636859950	1695445887851050	1716221026961010	1738350328769060	1761617010822030	1786538324100580	1813642129231560	1844074350230010	1878445212377520	1916199452080080	1956375501249170	1997343395759070	2.03783e+15	2078240501672290	2.11925e+15	2159995330430910	2.19904e+15	2.23763e+15	2278407426462350	2319815554546580	2362139394871660	2409080493787520	2461581071199960	2519542095999450	2583635585630540	2656918976811930	2741924731621890	2836940954858950	2944322429716110	3069498533894340	3211692826523860	3373257604604870	3564099330446480	3784476175402840	4.02974e+15	4.31156e+15	4632896952483910	4980502905985150	5365788459473220	5800256241496070	6265817007773130
	-8.39367	1638403660847350	1648741221251290	1662925815884810	1679738481202820	1698987698216440	1717819388335430	1736339593257150	1754894437333270	1773549815044280	1794430846314940	1817953707718040	1843337667505510	1870015299740570	1897990400411550	1928127215949340	1960973759204720	1996313308027190	2033245713482800	2071145518583370	2.10937e+15	2146499499213380	2.18344e+15	2221987167570750	2261196616408890	2300286318429790	2341054436091320	2384729846688410	2431795378673140	2482994904664610	2539619783980740	2603193809528390	2673243568589590	2753982425247680	2849644324818770	2956769805149120	3076353522060310	3216697688358390	3378078294974300	3560328476630580	3774336855656890	4023166437066730	4300702530549790	4617133120299270	4977531156367540	5370584243616770	5804205523633920	6284889506241530	6794697503855420
	-6.52841	1733497788229420	1743350518834850	1757104566705710	1772985050860560	1789504344547130	1805080032822940	1820307304734360	1835260257776810	1851096660357240	1870174960408250	1892280945944070	1916283713726530	1941506138345360	1968160832142890	1996294810126730	2026337332282830	2058203458694090	2090651754367700	2.12414e+15	2159094568081600	2.19308e+15	2226635483138220	2262382331102370	2300911522731780	2341373620777150	2383734350820720	2430294947156520	2482838855987760	2539834344589300	2602061643408530	2672728931835170	2750657196899040	2838450115988000	2942125812994790	3060442784947500	3191992528650880	3343402384922820	3516907221377930	3710581758843140	3933237975641660	4190806791231320	4.48047e+15	4809997826515950	5183881848790750	5595653313459590	6051347660339410	6548265993065930	7066792799490300
	-4.66315	1808898775188400	1817267218140480	1829667789635550	1843852689117560	1857464755979170	1869938291086500	1882409547282210	1894634859550870	1907837953246520	1923729322350000	1941934097473660	1961760051474180	1983399190476400	2.00706e+15	2.03201e+15	2058693698538260	2.08756e+15	2.11687e+15	2146699495232380	2178046875529560	2.20994e+15	2242471185765050	2276482683225290	2313667802740070	2355798413107190	2401838804974550	2452187052966870	2509322925144510	2572233680613780	2641073112516840	2719439115906360	2806371623622390	2902090773768890	3012265693268550	3138581204279230	3277971274097410	3433829337085940	3609940529424810	3805949938289730	4.02718e+15	4.27924e+15	4562910797752290	4883796615587100	5242733465031450	5639225124721080	6082217742990090	6561800813506060	7055311522856220
	-2.79789	1837569132607590	1844631109084960	1855824263929720	1868722568754540	1880378515746960	1890537026395210	1900740097338090	1910913440229470	1922057799292440	1935059221403800	1949802081033110	1965958876893850	1983889901638070	2003747107372810	2024701622516690	2.04758e+15	2073267223772480	2100562191560880	2.12891e+15	2158107665618430	2.18823e+15	2220508314922010	2254391625354700	2291213952042110	2334504929969200	2383588458399280	2437180443189330	2498169292353500	2566529434148890	2641459464099540	2725562585872270	2819286771513280	2922022469727510	3036967007160970	3165912582552920	3306645177510490	3460995313833140	3632636135888910	3822326461748210	4033025105695640	4.26651e+15	4524123845234300	4811463685461560	5129331796125820	5482818324330460	5882936603778100	6317180597490420	6763688921410860
	-0.93263	1808528471565560	1814756985898100	1824818205817990	1836522400833490	1847161917559450	1856521713969990	1865592114645460	1875065530088250	1885569842213110	1897240445543170	1910227328799180	1924384830041730	1939659855917100	1956222146055850	1973996290519580	1993944482558140	2016098062870730	2.04025e+15	2067044860696290	2.09482e+15	2.12298e+15	2.15402e+15	2.18792e+15	2.22494e+15	2267817473524970	2316696476754260	2370606803820360	2432565236729730	2503131983208660	2580739920727670	2666571331368830	2762155980346940	2867040719161660	2981727184604490	3106905901964670	3242107243661140	3388918498339610	3548424630600960	3720191947840940	3906718093898430	4107718430183830	4323816148462810	4562565598036210	4827136455884470	5123720426007800	5463579034460870	5836135468683490	6222463980625540
	0.93263	1728779799826790	1734247419261940	1743137931992350	1753505906127140	1764097014654650	1774425802575940	1784647622329140	1795525239195990	1807034019940210	1818663945497090	1830752330497240	1843281264280440	1856449066008000	1870513035183970	1886111733239030	1904157244861490	1923130195636900	1943013333302880	1966164288665100	1991137163829410	2016717405495470	2045020236294060	2.07662e+15	2.11155e+15	2.15114e+15	2196060174801140	2.24648e+15	2304061184563510	2369656860021800	2442840940389130	2523998981393460	2613702957547210	2711507838363800	2817764964915090	2932295818790640	3054342546826510	3185154760926490	3322945280030970	3465970522157940	3618643045052580	3781445622394310	3953667411455580	4142355589702010	4351403925021440	4585725253947470	4857549896013050	5161556262245560	5481758444392890
	2.79789	1626350000575300	1631002291693720	1638704756575570	1647984939072520	1658632181190360	1669958865080180	1681356612306440	1693539705058320	1705710634993270	1717621081277060	1729442798706600	1741077623915650	1753473533440120	1766579099747630	1780297947992680	1796036489225170	1812233725853240	1828535714733750	1846930713280270	1867160352477180	1888729357130370	1912361122259810	1938486655681350	1967897135095490	2000930846934020	2038479256129730	2081377867927170	2129344032509600	2.18282e+15	2.2435e+15	2311849191032600	2386525963218410	2467066342479010	2556210159303110	2653414278064860	2755489982161700	2863153228954550	2974139580579850	3085981932591980	3204354799571350	3329657406312200	3460546047616750	3603736976109330	3762690272541360	3939716711203790	4.14688e+15	4.38546e+15	4640109478481610
	4.66315	1540537235587150	1544245185597480	1550687405833960	1558764235472700	1568589460331950	1579027575895130	1589505363486860	1600823231184800	1612100969984170	1623897099714540	1636157938685720	1647764808372920	1660393720138980	1674119849534210	1687262093672400	1700650476253720	1714448550628260	1728598032239610	1743095717977890	1758107345893050	1774680931032090	1792608380366460	1811938707921010	1834357550517530	1859468707211510	1887140632800480	1918451133725170	1953257905613120	1991713074040130	2035415919539830	2.08462e+15	2.13751e+15	2194229848189190	2259836626889670	2334136718233050	2412493205255540	2495679206915580	2581527591818810	2665959761860330	2753772250284870	2845397994896000	2940193859546460	3046056874812120	3167603100417010	3303401958427250	3459873340096850	3640218943317660	3831374692823190
	6.52841	1504372231295480	1507080500330940	1511878682404570	1518441675805070	1526914287454200	1535118917460800	1543720434879200	1553374457939260	1562729795232590	1573101651013950	1584747845119520	1595901714515890	1608091287484170	1621897446863230	1635685282650360	1648274915709010	1660130067735760	1672621741628450	1685056384947990	1697159923863870	1710365680385680	1723786274700480	1737973078520040	1754975334900510	1773838012523570	1792736530063390	1811945374363210	1832791062338010	1856002740396760	1881314409516720	1909404646067820	1939644537382860	1971905773383920	2.01141e+15	2.06008e+15	2.11604e+15	2179339659960870	2.24557e+15	2310412571129430	2376922814464340	2445640807796820	2517471935088020	2599917785928300	2697131981623850	2804589045868020	2920096752701310	3046741249207240	3178191140706980
	8.39367	1535122001673160	1537139674942960	1540356391049730	1545520787808370	1552413334478260	1558713037744900	1565657281433830	1573713902194230	1581137373312120	1589364933521750	1599333896164640	1610237733176150	1622038550969870	1634784948425220	1648071935102380	1660442590775040	1671184562967180	1682178277256940	1693700263165190	1705599028997510	1718313797110150	1730886958421630	1744010268241580	1758494998309230	1773492245986700	1787713299292780	1799508561540350	1810561909756220	1822153015236040	1832888304653850	1843604002093450	1855142895389920	1867196917809780	1883995759805190	1909495549634000	1946176094267960	1993339252663420	2044940433891660	2.09779e+15	2153392375366460	2211666908637710	2272866746653670	2341674346844980	2422108203289180	2508261963672360	2592164499754820	2675688157405270	2759800073229470
	10.2589	1629355344683420	1630848624064810	1633136633954630	1637612264153620	1644043649969250	1650037152343440	1656508212842560	1663497131663880	1670118667315200	1677268604622260	1686398182639860	1698089857377840	1710916676433720	1723072766804940	1734896939824860	1745814005451890	1755455307219790	1765403840342330	1777112569124840	1790848275833420	1805714791360250	1821432194004580	1838259948494150	1854102349092070	1868725477405880	1883065153950210	1894422169394460	1902712972960760	1909466235131020	1914173163852570	1916517569738160	1916159566433880	1913769105137100	1913511405352930	1921714710824400	1942225485595650	1973563715029470	2012228298518770	2057176056941660	2.10589e+15	2.15762e+15	2212989513690920	2273302381999240	2340329293840600	2409145609415440	2470351886154800	2521678820057930	2568734932111650
	12.1242	1770321817688310	1771211598939880	1772602199312660	1776456616838070	1783151352206770	1791179108173300	1799890226377260	1808255829462730	1816632454691720	1825545017193000	1835518858467170	1847849171121130	1861255102736800	1873340977897470	1883805704212450	1893105852217410	1901740702997510	1911363655734740	1924041678220620	1940648086118650	1959322890466100	1980718460853140	2.00446e+15	2025896970945050	2044552401110490	2.06313e+15	2.07883e+15	2090120713248190	2.09902e+15	2106010853842620	2108534083215310	2104650378490200	2095693268889840	2.08636e+15	2.08349e+15	2.09063e+15	2106109494122050	2131883181065370	2.16858e+15	2.20919e+15	2252302974864940	2300864323677290	2352780570240450	2405461786957420	2456239997286230	2497535502419810	2519887444862570	2529383214921770
	13.9894	1931316691983900	1931480188947000	1932517184898920	1936436618505190	1944148755476110	1955421274257830	1968018841553540	1979642803581310	1991520466244630	2.00444e+15	2.01727e+15	2030068662973230	2.04283e+15	2054633989301910	2.06471e+15	2073347744524480	2.08163e+15	2.09119e+15	2104867309904750	2124282258777010	2147125730006410	2173577171947890	2203006709970710	2.23084e+15	2256214682976710	2281040994542190	2302611078122280	2319840586349160	2334932727046580	2347943540414830	2355449134285300	2355958984716420	2350621739794700	2341917755205770	2335584385366570	2334879384526820	2339271323294950	2353362982816020	2378682801530370	2407969981066630	2440350306196280	2477114674202600	2510702083150250	2538275779755450	2566386894071250	2591598178474010	2591362850102910	2564986157848910
	15.8547	2.08327e+15	2082655570389540	2.08452e+15	2.0904e+15	2099584729258540	2.11266e+15	2128131512348980	2142882826893460	2157861751742260	2.17501e+15	2192823953962200	2208070696714790	2220753878515760	2232292940791940	2.24275e+15	2252372820681690	2261945218656120	2272398061777380	2287003732981720	2308219235137930	2333744148793080	2362083883114110	2392662564829800	2423181523793380	2452982044556370	2481713048223320	2507385239765440	2530270833102960	2552006069275120	2571261172557190	2585896952671950	2596264799075200	2602077373870700	2602290954468900	2601316316184210	2602340594823020	2603689195953400	2608298720856500	2619360395160180	2633515885569200	2648717918958260	2658288561557200	2654622247128900	2646495818290800	2656431078071690	2682842500163850	2682173625832070	2633630927575510
	17.72	2206413029557290	2205452060488990	2208621820223600	2217066305887880	2227968185194070	2241681543814300	2258432329929530	2275840752770400	2292931495205530	2312141704395740	2333115712049640	2350996893092200	2364620302275030	2377010653650260	2389309531044360	2401886236757200	2414773149459380	2428284345773950	2445003678940440	2467279742074520	2493587233360420	2521728438159320	2550755695288790	2580278216706380	2609885433798370	2638262681801900	2664590322301830	2689938535289370	2715240102528930	2739315591596560	2761537976102770	2783005737681050	2801541810875980	2815060230263010	2826786936619890	2837421476150780	2841607915583040	2840049933409200	2835914891437050	2826933244324450	2807455648504340	2771376303249610	2728187226736630	2704222398890490	2721649409388970	2769753955904890	2783088658758130	2725244468101600
	19.5852	2294342604157610	2294096635851030	2298336562577040	2308807844101840	2322488198843610	2337623085260090	2354784190823440	2372932266808670	2390125280140990	2408529443379580	2428865630300240	2446922443523480	2461905722109540	2476901810503480	2492916361011250	2509426573574630	2525677743769640	2543038447965490	2563236674336020	2586592483151320	2611998780494850	2638433125023100	2665146447863360	2691734861953050	2717964258826520	2743855044963360	2769319105080270	2794353304491070	2819898206063650	2846622789871970	2875208387753330	2905844898281840	2936289270142200	2965682695512070	2994435931687600	3017255054168280	3026522805799280	3021446426272200	3000314291909530	2955382433317020	2883135155277160	2798092538208990	2739951649890580	2741087136204860	2792773486697350	2862308683009570	2880660031335390	2817507816839020
	21.4505	2353327757657100	2354953169019590	2360025575055770	2371207809907540	2387724159338450	2405519379658140	2422443047268110	2438155662035880	2452446283061680	2468579341534080	2487705474808680	2506396613480820	2523971411746420	2542614587080350	2562820444326010	2582380954451180	2600555454160840	2620322890755930	2643021656440510	2666871500004800	2690475993439720	2713882844617800	2736966597354100	2759262236945540	2780967486818000	2803787657079690	2827649124804880	2851061052779990	2875664569720030	2904249834426130	2937781926141950	2975745634884610	3017744591413150	3063972160977620	3110146881012230	3145070217585180	3159787770040150	3149114432550310	3101874786875290	3006510360857970	2878049124064310	2767357982844810	2735259230703210	2793354126522770	2889644203403330	2964786394624070	2965118568487180	2894279739578320
	23.3157	2395046701568870	2397430397687740	2402356231491360	2412431009580630	2429760583208330	2449762923233870	2467351479898600	2481355121843950	2493163734080530	2506878640106700	2524703333169710	2544699816213740	2565456381629810	2586485360399900	2607960048389620	2628937337184290	2649062842940600	2670287871333740	2693132208224680	2715472052588740	2736630821558200	2756834759189020	2776216804664890	2794480491675550	2812175931920640	2831415352956610	2852182908009690	2873281113977910	2897399758148340	2927557668669480	2964444431649650	3008393572511530	3061174735796000	3122143366415750	3182459770895650	3228123478587300	3246903247364180	3223823199584720	3141701821982090	3000241066930740	2844489823780570	2750570474716660	2771246066844970	2882483798012030	3005107271185260	3071032863450960	3055268514279460	2987118408839620
	25.181	2428072071613830	2428929496210280	2431757376987360	2439241375527940	2454604351387630	2474479707971820	2493387191057890	2509079768180000	2521641017711800	2533539718002510	2548182841558590	2567112055327790	2588854562170650	2610533371665040	2632048061957300	2654239580862260	2676737261617100	2698912412379360	2719779072089540	2738643823901340	2756485191980020	2773499813545010	2789594666448970	2804791760180330	2819584880260880	2835084590101150	2851758421461380	2870533083833910	2894607598815070	2925682516616340	2964442317463350	3013698750185890	3075914363342860	3147130420816550	3216169714403260	3268696525027490	3285851938880840	3242071134172280	3125939539234100	2964913024996350	2828448151272330	2789012917303780	2865862315925210	3008198313651900	3138744075873060	3203598857115260	3195692529377730	3142673330205560
	27.0462	2454296072053790	2452574824323110	2451684087579330	2455555822553060	2467102299256770	2484132320150320	2502735296320750	2520587814311250	2536090579568670	2549036067960570	2562117499882370	2579368481367840	2600354981608110	2621548721861310	2642727694063170	2665054183948910	2687419000080400	2708275677924760	2726295164867480	2742126017123960	2757067526220730	2770801589238030	2783276932193970	2795125664108130	2807017831346220	2819352232109360	2832639738171900	2849630798860650	2873407305948910	2904665313177200	2944790532249440	2998342405104310	3066794673152620	3142665319186880	3213382181016820	3264090083053080	3269667709727860	3201235077342350	3064089894934470	2914105537307360	2831607699989620	2861602989251150	2985686468252360	3146838400464150	3287579602309320	3369615685322650	3386255638697450	3353135427830890
	28.9115	2469088409954610	2464257407660980	2458272278833240	2457113198520650	2463969603049640	2477634097001280	2495885284327970	2516076420696460	2535596756400190	2552864112280460	2568467469817270	2585483645225050	2604013692548550	2622455381633950	2641495350495380	2661200199757280	2680079021167080	2697532085922930	2713263808875480	2727573899013110	2740486588328140	2751832863629460	2761742273457590	2770432729335870	2779020068827290	2788470646559670	2799403934219110	2814752938241260	2837590303879380	2869187684171910	2910884917637740	2966196213773970	3034531015667900	3107281393957890	3171880270558090	3211057985172470	3197449293602020	3109740934679670	2971618761740010	2854983732806010	2830270195348250	2912941220433710	3067070596515070	3245671884709170	3409396547319200	3525245375997510	3578302408049020	3576363326000270
	30.7767	2466247790913760	2458537022263010	2447700403970270	2441336249315960	2443301236484630	2454065409783820	2472209144928930	2494828789761740	2518340040553320	2540221888019920	2559477057796120	2576532556745210	2591065992692140	2604616377265420	2619689062510130	2635919598901710	2651485382561440	2666403118109940	2680829519579800	2693753839691270	2704366807938580	2714101047963410	2723326646872370	2730534928898690	2736432510704930	2743412188784100	2752828679473240	2766712642498230	2788058334342340	2819664557155220	2861902732240850	2914285513812910	2973873159669880	3034767119381470	3085810771491220	3107382167938980	3073366306064320	2975112226495900	2851442904171210	2772521952456280	2788252409112410	2896335290526140	3065385374761200	3263627756414650	3458435318611980	3615179307663620	3713793868167940	3757543085586480
	32.642	2444934990352610	2435838418191040	2422631523311720	2412767807834670	2410365597331610	2417258917421090	2433263231668600	2455765496729660	2480525055172560	2503909755023840	2524753553624290	2541604053562000	2553906719357730	2564637472953830	2576948300654100	2590327090440860	2603816277382770	2617484863782390	2631028933168750	2642220006682070	2650690718617700	2659307283052920	2667960627568720	2674050261615690	2678165822646510	2683745594792940	2692969051400300	2706248240368240	2726399413041860	2757141409161440	2796250470436300	2837949896530580	2878029237334920	2916519181323760	2946502214146640	2949451267212530	2900525101487690	2799951440657850	2694198203686040	2643912615887920	2683342807786120	2803860790060900	2983497521906160	3198826992410510	3418788394737420	3609404233674320	3750274217033320	3837248676992040
	34.5072	2407259922616430	2398898900868600	2386937146159310	2376746703196560	2371750487162300	2374228160019070	2384787484757630	2402694398454960	2424169294026010	2445540964995150	2465878632090220	2482894338233000	2495558684734490	2505996343194390	2516566957829240	2527480652402430	2538868375095110	2551376979180760	2564639430147120	2575498192278260	2583727327066450	2591696389533080	2598862997056970	2603307641040400	2606268964744260	2611719025068670	2621552808513760	2634909394772400	2654674920078140	2683227182583770	2713476980488970	2734492067465540	2742156958877750	2745696872072730	2748078880604740	2735445284012660	2683500863818170	2591673615834180	2502693151663580	2470014453176540	2523042540378760	2654406421973670	2843447068677300	3065403988671780	3293034553022920	3500075158042520	3667465649037240	3783819502173010
	36.3725	2360440602088780	2352586279620220	2342201979041690	2333608293670410	2328692827693440	2328709845366550	2334576815538820	2346506232161200	2361370933148290	2377218119513300	2394068141713080	2409337933035220	2421196345258330	2430593797174260	2439895257313100	2450080811598020	2460439541087780	2471649402409700	2484012753143500	2495252504794140	2504570006434740	2512319723002260	2517680886954150	2520733986089670	2523370546883630	2529013277509420	2538917624037910	2552771188839980	2572776102295460	2596915607495410	2612413523980070	2605247159482070	2573185056470010	2537265294240780	2513249389614730	2492480053972120	2449621070723260	2377003560180780	2307126257838560	2288071934240990	2348986654474700	2486632702688100	2676823594050740	2890948748398150	3107051074643920	3308509574156660	3479875476307980	3607278884137650
	38.2377	2310840247131120	2303222697144370	2293350262952380	2285900025781770	2282025286296690	2281292596624830	2284518137200640	2291713460708640	2299823576554070	2308529640173120	2318661951092790	2328961210907340	2338131425042180	2346507876145790	2356388513476650	2367802567179990	2378467000242200	2388263201967400	2398133927734710	2407680556971500	2416357055478310	2422695462312460	2426387794560630	2428982518287080	2432355155946720	2438392301232190	2448132778078480	2462919205806020	2482823057969170	2499313828073610	2496049496496790	2461707270380060	2400379520367390	2339951389045680	2300869862406270	2277035998386480	2.24483e+15	2.19193e+15	2.14219e+15	2136990993855640	2204312033173050	2340797227845920	2520552365023120	2714413809860200	2905523958775040	3085251369769930	3241564303827890	3361397730614130
	40.103	2259818819372950	2253293749438800	2244212856673660	2237066316496770	2232868453535100	2230889931283290	2231798998304610	2.23517e+15	2.23834e+15	2241264514351800	2244657175953840	2249517747405260	2256012693396530	2264516081601160	2275860047397590	2287969663581380	2297592265519170	2304788782592880	2311263757669910	2318189525879710	2324544816612740	2328624628789030	2331210075352680	2334294158622620	2338930252936470	2345919107708400	2356412407978220	2372702463337650	2391032438258380	2397476864835420	2376048031164720	2324123337859820	2254273451490340	2.19166e+15	2150018106921240	2.12247e+15	2092269347879220	2052485198757000	2023304505894850	2035600284926110	2109338426318390	2237890298654040	2397331428781650	2563590514050750	2723058708317300	2872003931283260	3003217065767180	3102456930336400
	41.9682	2.20699e+15	2201679846379030	2193880230037630	2186938048283540	2.18161e+15	2178246552752260	2.17736e+15	2177823388150470	2177604382704240	2176312866722380	2.17508e+15	2.1761e+15	2180276123344130	2.18811e+15	2199053885543350	2.2096e+15	2.21686e+15	2.22113e+15	2224741849040480	2229240318971590	2232825369255980	2234788332770290	2.23704e+15	2240938057942580	2.24703e+15	2255718987053450	2268331430581760	2286179046701550	2302163726453570	2300465827418110	2268463713421060	2211495063216510	2147786902816900	2.09414e+15	2052810959613920	2017695417735360	1983367410774960	1955593262841040	1950495648005720	1984187755484570	2.06288e+15	2177733752604000	2311698387500930	2449351262203090	2577071578704750	2692868166817250	2792554375189630	2861628781450000
	43.8335	2153315355284290	2148422888218160	2141515736133810	2134802005357980	2.12884e+15	2124699964657470	2.12249e+15	2.12079e+15	2.11808e+15	2.11372e+15	2109586012424200	2.10811e+15	2.11033e+15	2116571477647340	2125437381285980	2133482124393400	2138595577289610	2140635955030950	2.1417e+15	2.14322e+15	2143930129667870	2.14407e+15	2146098204225010	2.15091e+15	2.15848e+15	2.16883e+15	2.18351e+15	2.20197e+15	2.2162e+15	2.21177e+15	2179615932649570	2.128e+15	2073597530117500	2025643944036530	1982580700457690	1941549869901540	1908687019061650	1898156080011570	1919744840401970	1973230985323240	2052320638798660	2149566636187830	2256383055046840	2364607052646000	2463257920180200	2546459222016790	2612043583929310	2653023053076610
	45.6987	2099765338127340	2.09554e+15	2089656925462870	2.08311e+15	2076642106824730	2071340460364670	2066914775694110	2062788973920450	2058339626083920	2.05325e+15	2048901911722400	2046459020159550	2046851139840420	2.05063e+15	2056510662846610	2.06194e+15	2064933988845600	2.06522e+15	2064448425767190	2063472113288110	2.06223e+15	2061310690446180	2062435215282250	2067035580454660	2.07496e+15	2.0861e+15	2.10126e+15	2117905904704060	2128968704882340	2123917443547850	2097066869234410	2055545872303710	2010384915108030	1966453632026680	1924265665277520	1887099450894590	1867634118205350	1878739666955020	1921648280045130	1986010686772900	2058896949780030	2.13806e+15	2221628049421040	2304296008897520	2376737406129320	2429125730937140	2461548467064390	2477296143044180
	47.5639	2.04737e+15	2.04398e+15	2.03882e+15	2032280823062370	2024996018438690	2018118009697910	2011737912894720	2.00626e+15	2001709413241850	1998057069681360	1994796286361020	1991587677849840	1989359086465160	1989319608521080	1991225671680710	1993500946920550	1994243436862570	1993752964825280	1993115935659770	1992438109027290	1991373536772460	1989728057044980	1988839238932220	1991165733891350	1997264826374750	2.00702e+15	2.01899e+15	2.02889e+15	2030936751249730	2.02031e+15	1995595005301070	1962271669772820	1926385772255890	1891829054787790	1862351619361100	1844488786236160	1849096067118200	1881125099004440	1935836074259630	2.00267e+15	2.06589e+15	2127983742780890	2194839696630010	2259912400649010	2313517169242570	2346674779520300	2359655161767900	2359692076778120
	49.4292	2000395630656620	1997299520688230	1991769265977680	1984634840163250	1976634686308660	1968694225218080	1961558560546120	1956063264341530	1952552117715020	1950485239037110	1947624198006630	1942960347248540	1937519498782720	1933132743205130	1930981841920030	1930331438170820	1929769028428510	1929823206862940	1930895132122120	1932486015563280	1932648038493230	1929914284302680	1926002970301360	1924479989457640	1926879688786540	1932119143311010	1935863621160520	1933001613050320	1919953071287500	1897842588667590	1870277798740760	1841110649065460	1815078522923200	1796724432296260	1790268630607030	1803752527714310	1837420031320200	1887538754302800	1946899333375070	2008669137686160	2.06426e+15	2117513247926000	2.17422e+15	2.22844e+15	2269627470428870	2294312787000200	2302779082776780	2302536045904640
	51.2944	1964039842053000	1960466801744690	1954125870574530	1946333159943200	1937636435495210	1929043558506970	1921215478373390	1915005430814860	1911198626893080	1908884403426210	1905359393421410	1899135962824200	1890884249431980	1883113172026980	1877748544882400	1874742605622570	1873482837107430	1874237361193100	1876905229087480	1880250223378180	1881091762800630	1877927425299820	1872479850577790	1868033609177730	1865708495902790	1863277760157080	1855330763609210	1837564799152360	1809236044799900	1777752432949150	1749548263711000	1727568799873670	1714816930521640	1714920865410000	1733371156859650	1777059714470660	1836361884470390	1899205890196280	1958204308173080	2013898637411010	2.06509e+15	2114610871521760	2165373944860920	2.21208e+15	2247789044048190	2270531579795780	2279740133970280	2282007427824300
	53.1596	1940245801682770	1935763728451960	1928559232774450	1920420172145200	1911738709978690	1902899471351840	1893721334423010	1885299165025600	1879063317473730	1874440241912000	1869054160554480	1860881219723550	1849697854315530	1837999465362450	1828336109184350	1822445276717460	1820355504236880	1821525536697560	1825124240170050	1829098669619330	1830275234464550	1827655298246090	1822127853671200	1815926870805710	1808767587044600	1797992256908130	1780076142158030	1752391056243690	1716421247183490	1683675348738300	1662889841097310	1656055736884700	1661020018929930	1680004835247840	1717698754296950	1780170694017410	1854236064203230	1922021846673750	1976805301173480	2026966465289370	2074051185384700	2122115835129100	2168974757036810	2207312734730400	2235304562543480	2253144994669790	2261871553748620	2267019823442040
	55.0248	1928605776559110	1923414941071710	1915497350982620	1907001785904780	1898379736522390	1889371991324010	1879113209143350	1868347646247030	1858803566031420	1850920396906080	1842588054500270	1831311608955430	1816122426321900	1799361800842230	1784823184334480	1775706033531910	1772368382935210	1773639770348060	1777067247674880	1779680285568650	1779115227830820	1774813291949780	1767427393393470	1758270435832380	1746821565628170	1732078403927360	1712444016865900	1685734883976730	1651701576187620	1623794462976930	1616513018327830	1629712970684340	1657085189353350	1695301427443940	1746356281235800	1814973420611350	1891430445349270	1960717699785670	2013805687326260	2.05787e+15	2099880214498980	2143227395257910	2.18212e+15	2210286492257950	2.22572e+15	2235758619359400	2.24078e+15	2.24537e+15
	56.89	1930331661359320	1924290925432280	1914889406705800	1905203032751950	1895698398982230	1885996976162380	1875205773206690	1863355550844370	1852075049688130	1841726604783260	1830283926849390	1815549954928100	1796095072745220	1773856852613460	1754433799246310	1742051605984230	1736566933775650	1735324272839980	1734701346761300	1732586843203740	1727692915276940	1719761888859980	1708696142864920	1696215261094730	1684246730983200	1673317888243610	1661242217653050	1642610518090330	1617764141191030	1600601293198970	1611381719004890	1645505924097230	1693676178193130	1746550263427510	1805045752321130	1875046770320940	1950737640465650	2019786192297790	2067497949075010	2.10433e+15	2136979010201630	2170541763357610	2.19961e+15	2216756659098920	2.22106e+15	2.21775e+15	2.21261e+15	2210470969329990
	58.7552	1942224995288230	1935347374301910	1924087117633370	1912652330365350	1901172706885180	1890821179013200	1880548635481760	1869829182880700	1859982712424020	1850912517134600	1839680241622970	1823806270514240	1800715156144990	1771941050356980	1744712860579450	1725713474875570	1713317405206050	1703995677856910	1695135798674380	1687187502204170	1679547218654250	1671873978505640	1659923675862710	1647195276215590	1639116700567050	1635883800867840	1630431695414060	1618907575839160	1607291292052810	1610595837185930	1642063578466530	1695666550513920	1758203586443990	1819103107930260	1877891948181870	1944531061600350	2.01669e+15	2084847913486640	2.13023e+15	2161573742863800	2183810227193700	2204731839197100	2222819267825630	2.23025e+15	2224112285061390	2.20696e+15	2191907697884640	2181119820728930
	60.6204	1958820408253290	1952059417070440	1940514665565840	1928039400595340	1915886599722270	1905907228156170	1896930754545070	1888508360627670	1883253371049430	1881495390150840	1876734477823590	1863939222996940	1840103463852380	1808039310970760	1770669533318080	1741110516561270	1716296669510770	1695355031977040	1677459598496910	1666357187936390	1660088434103940	1658178270689850	1647660024160120	1635406305138140	1630437862831080	1632292952429730	1635340442558010	1636427178813520	1638603052250270	1657233844458500	1701628188771020	1766580866155270	1835783699027230	1897007379076040	1950322684972130	2.00795e+15	2073477718244730	2139921171175310	2187904399798020	2216220317620670	2232956495780440	2.24552e+15	2255740811511650	2256760623719400	2.24515e+15	2.22087e+15	2195514885274870	2170467774957440
	62.4856	1983098917204630	1977349719863430	1966244562662280	1954541762650560	1941829221475730	1932046278864530	1923536856611910	1916758196861490	1914751164677660	1920395306286980	1927843182369660	1925365597770700	1907699803008480	1878674199804890	1842951686963620	1807372534938940	1770805861942130	1741144905252840	1717386266670210	1706454761262010	1697868496336190	1691999112254430	1682739108845750	1671996722650600	1670480344055640	1676451683872000	1685389525279680	1697147846090060	1709756540702410	1734022418057960	1781604809794810	1847178727855260	1914675800930940	1968093420196610	2012692429119480	2059668586837280	2.11404e+15	2.17347e+15	2.22315e+15	2254827801098640	2273046712699330	2284195809823850	2290308719365390	2288532706909900	2275074555695350	2249082153475940	2.21247e+15	2171019598312090
	64.3507	2020112677751610	2017034578259580	2005641991508770	1994756208449190	1982960607754580	1970981573807980	1958912870842180	1953812927119520	1953060168957810	1964815921773270	1983409358197030	1994533315360420	1984879283237290	1963292274930770	1932326727124100	1894330504018320	1852660924790090	1823192055821850	1801512069074950	1792093235697980	1784357208031940	1779794130866890	1775199254543370	1769758386850590	1770560101909130	1779095627119820	1788998822523620	1804129250487410	1820457775035990	1844419302782500	1881740129975770	1933396052740160	1987659798277840	2031529927578740	2070417536248530	2109713145046360	2.15548e+15	2201880863507470	2.24168e+15	2270346654381690	2289145657532460	2301312504497600	2306441360349970	2302561164008400	2288511558639060	2264038378618170	2228510166410980	2.18132e+15
	66.2159	2.06691e+15	2.07243e+15	2062807488690440	2052473642905270	2.03849e+15	2.01977e+15	2004351567194770	2.00034e+15	2006243311550180	2025727675317170	2.04886e+15	2056775303252040	2.05014e+15	2.03136e+15	2003314067434430	1970310519565380	1939106990897050	1918637988300010	1907023874387790	1903740060823940	1903538655197480	1907424481452830	1910725596305240	1914028977033040	1920224670733110	1932111969932420	1943603319479240	1957521435241930	1967847283783680	1978129442771920	2000344466903630	2030834170616580	2062040590085060	2.0903e+15	2122419104575740	2154937041142830	2.19115e+15	2224752845376810	2252113725444720	2272041297850390	2285102410580120	2294103980448700	2297334188473400	2291722095903600	2279615195046430	2260939933196000	2.22898e+15	2182986939319430
	68.081	2.11001e+15	2.11492e+15	2.11112e+15	2.10585e+15	2.09635e+15	2.07959e+15	2063141610982500	2060170161764090	2.07221e+15	2.09548e+15	2.11054e+15	2.11131e+15	2102434583512260	2084909947490790	2061405036039980	2037360148978900	2018161259922640	2009380459418360	2012359773911920	2.021e+15	2031734114069430	2042497932885600	2052629474289600	2.0666e+15	2.08103e+15	2.09473e+15	2.10625e+15	2113698089605590	2114832697868780	2115458450122380	2124192015770730	2.13563e+15	2.143e+15	2.15423e+15	2174577761280850	2200706942998130	2.23017e+15	2252398981733230	2264843140521230	2270691614367510	2271472824122250	2271615191505190	2269072781714820	2262892970864930	2251640585951070	2240564449363100	2219871442283210	2.18423e+15
	69.9461	2.16193e+15	2.16542e+15	2.16677e+15	2.1657e+15	2159085731984470	2145765976424840	2136398635855890	2137000419558810	2.14743e+15	2.16211e+15	2169000227770710	2.16425e+15	2.15348e+15	2139999152826240	2.12541e+15	2113633579851950	2107788485855060	2113706587591620	2.12875e+15	2147381843859400	2.16428e+15	2176304907586220	2188360048769840	2.20122e+15	2.21423e+15	2.22613e+15	2.23293e+15	2233332535711540	2.2261e+15	2220640683103380	2221562184293000	2224015519686160	2225559886482360	2232298568600850	2247334511604060	2269345241812860	2293079005648550	2305420359504850	2303038306475780	2290124715170030	2274554540894600	2264561143885350	2257243063731030	2.24951e+15	2.24284e+15	2236071203984820	2219550665399320	2196775215065530
	71.8111	2225123146931990	2228948826621720	2226305273467640	2223453550383610	2216070531969260	2206006091887970	2203887936593580	2208063390780990	2220909515468220	2.2352e+15	2242460917032580	2239766607990210	2232463344791480	2.22551e+15	2.22209e+15	2220708223962640	2.22601e+15	2239973441865640	2259328125351120	2285168794599000	2301133035329390	2310192567928270	2316679431425960	2325511597510150	2332228107988610	2337655579882840	2338138415693530	2332218341125050	2324706727647130	2318558153422170	2317752719709530	2314205514076560	2313676984608300	2319524824898300	2330566796226230	2343479573017420	2356224613987320	2359631375414410	2348374080174060	2324486454581370	2298522543066020	2281078772302570	2269608004202320	2261279481362950	2256455311653250	2250973422650950	2235223782427950	2.22317e+15
	73.6761	2291944043400040	2288700772460090	2281575221509100	2275582777318340	2267590988402490	2258709742550220	2258960190636210	2267595608149630	2283806043108910	2301143959612250	2314247339398380	2321030949398560	2320055620387570	2320600853121750	2326392935631880	2330600980808690	2341672162253340	2357015354608760	2375388185853460	2394312212121570	2406510471331660	2413636590591820	2419006826969060	2425732642334050	2432827107489860	2437726297618670	2437440017034030	2431435125614120	2425994870122610	2419281795337060	2414961110660870	2409071630337910	2406270899507990	2408362922640090	2411992183114880	2414483735891470	2417940550517630	2414995404646880	2397896545510680	2367864676522210	2341245354717960	2322067401857010	2306994527970830	2293604118390120	2281479853451040	2273323894292000	2262362784118570	2255608850964230
	75.5411	2346040123790170	2340352297358320	2333259447433470	2325860317195100	2316855564917590	2306762739137340	2305566312539500	2315961656662680	2336274703813690	2357592978461600	2376256943566660	2390478308245900	2397504005129160	2402118348333410	2407758439305320	2413086226809540	2421972272793190	2434389476919620	2449943229440120	2462755153393750	2470882128058780	2478145162537530	2485301298547650	2494291986422150	2505625458897030	2513882359846800	2518634571130540	2515479392647970	2510822912293610	2504953837707510	2497308890830620	2489479530909500	2486861903638910	2490477041557720	2494965341695110	2488975836501270	2481963486494080	2474353146407420	2454091165682970	2422873315187920	2400799088344200	2385111016099000	2371970964289020	2355140262793950	2331465889913700	2316935445477030	2305098327504730	2300552123473520
	77.4059	2398910263972570	2393665639764830	2387524139414270	2381741101169390	2371962668024590	2363425623669220	2359524880191400	2365477823398180	2379970582465980	2399855793233200	2422800773941330	2441445625729210	2454026464890670	2461321378119160	2467203105472170	2472204118638680	2479000810895580	2487129947717280	2497138094561350	2505802884529560	2513376205481650	2522252331112580	2530664790545800	2539816315850860	2550692369824780	2559102448847470	2567637447711770	2571101175973060	2569019457385880	2564308040684130	2559683292655850	2553303942706380	2553723469536360	2561514536205700	2566081109888430	2559869942556210	2544560414320580	2527887126887500	2505910849618580	2485115859467940	2474667392443240	2467233725692940	2451159005278590	2425301914783930	2396996994928730	2375801886509460	2361628712924440	2352687320681290
	79.2706	2444941973953080	2442378841958340	2439796188706500	2435808166187990	2426324776986690	2418143734214200	2412950460195460	2414258721904170	2421335828202540	2436344452178710	2457360438687010	2477010254134220	2492022947989060	2500941654085980	2509270279350110	2514725443111500	2518604447134990	2524430515044720	2529119646892420	2532330821890240	2538917846857900	2546434592862750	2554154274677870	2562088138188490	2570965573137040	2578808580304730	2589347932927130	2599172756013230	2600984355306150	2598124523692280	2596292615596930	2594099526401390	2597771230509580	2607965883631500	2614366669764530	2612291366532560	2600303120592900	2582259013261850	2561328848120600	2550259054570710	2545619902620200	2537076135871900	2520892104477930	2492939700696170	2458505219839690	2438005914054530	2426799212613370	2416231805771900
	81.135	2483681236492700	2483589314409770	2481076008386600	2475010243087810	2469025708651400	2465419506562420	2461430672447800	2457260132880430	2456108751389230	2465238128367330	2478144299257950	2495063155129910	2509473863091250	2520870515372240	2527889990532550	2533542023125790	2537253843072120	2542159721738240	2544606579699550	2543565543630520	2551378583695220	2560699078629630	2568556901055550	2574654882708650	2582638999043080	2588558129627440	2594841901872250	2603675868823330	2607471251248300	2611475186562920	2613735283321180	2613971835068460	2616825499256950	2625779794861880	2632954721141140	2635156131810160	2628527180066400	2618223436913000	2608991612987260	2602511132918050	2596445110946880	2584949773852540	2566130957667010	2540598000360070	2513282602819030	2500777212020380	2489060810878140	2475501007156640
	82.9989	2507532061726060	2510188630403200	2506296788575410	2501634060756510	2498146234791200	2498350836570080	2492764904054030	2488621904389040	2485610157203660	2486369132906650	2492742508199450	2502704398595820	2512346922145530	2523216722319250	2531398793306380	2537655991712150	2540780118682900	2546682460879230	2550329496990470	2547150961841560	2551290659447530	2559609557888160	2565656071113950	2572010118439610	2581093972992720	2587454562005590	2589952996656310	2595649175636120	2599489334556310	2609418050020070	2613468590981420	2612765610281030	2614565825494220	2624252153275780	2629468981466310	2631864434140570	2632862523759120	2629624747896690	2626837415186390	2622022362499770	2616045819727240	2605993076570960	2592385884122520	2575470380137690	2561550476020990	2552533669354250	2542825166640660	2531834254180190
	84.862	2518283950687620	2519304682774230	2516690661789010	2515669695894840	2513436671524940	2512555083167820	2508256223318560	2505299106546990	2498153617092580	2493276378174120	2493564349603260	2498129652598550	2504968721997330	2514938489891640	2523766228730310	2529586045308530	2533674707071530	2540117789042090	2545194366880850	2543235826239140	2546179186309970	2553145986806040	2556137735121540	2558841946820480	2566027222057380	2571214917200790	2573472311611730	2578498228353200	2586244272599380	2598644176823400	2606203671523830	2605776412184560	2604263163310220	2607564207806660	2608019932850650	2607095877298790	2609470322714660	2612092202160360	2613855655905160	2614834682170880	2612110917041220	2604776572668800	2596648946469220	2588658170577070	2582785659086770	2581072899208910	2578550107694150	2572294425412860
	86.7225	2510052848979480	2512109231740680	2512276326003610	2514242933022820	2517253127174000	2518653689017900	2515395389776990	2511934245716630	2502514944765610	2494007177707380	2490726705429060	2492411576933950	2497164029831290	2507403434254710	2517571211345870	2523797249645400	2525849185960760	2529699863718550	2534001612102920	2534633351605060	2537846452919080	2544797709919400	2546740760521650	2548065933028620	2553091535857990	2555229350691550	2554172147911730	2557659225902180	2566605588430680	2579094776593970	2586418522554960	2589296230337490	2585200140454430	2582057165191430	2580532064960260	2577304922060530	2578821814422440	2585910371882800	2590723192589180	2597074940031240	2597135359899200	2593460602553970	2589716658442550	2587511273534090	2585534469710160	2589963533135640	2596859919774330	2595160228407940
	88.5722	2507077591239590	2510125194618550	2510962614809930	2515910030734610	2522723687553970	2528898973328230	2526363131139140	2518347817188910	2508039772428820	2500018440146550	2495798931790480	2496609486495700	2498238074674520	2507824910579250	2516663604996170	2523804610268150	2524634128869100	2527937841777510	2532858468001870	2533000607545230	2535492022013400	2541159291686820	2542035900583150	2545513971407770	2552544848752290	2552420466296770	2545223118631620	2543410508401180	2551977839735990	2563211223646850	2574592247897520	2580193961545350	2576078919338220	2568042330864410	2563433542218290	2557280752284230	2558274838243030	2569489385547360	2576667532532760	2584309068126610	2586523133647670	2588480308790090	2588534669562920	2586099669720860	2584480340498580	2590383195937960	2598795511905070	2599745957813780
[truncated: 144 more columns]

## Sheet: Subplot d) EMAC(diol)
Yearly mean HCOOH total columns (in molec. cm-2) from EMAC(diol)
		Longitude
		-180	-178.125	-176.25	-174.375	-172.5	-170.625	-168.75	-166.875	-165	-163.125	-161.25	-159.375	-157.5	-155.625	-153.75	-151.875	-150	-148.125	-146.25	-144.375	-142.5	-140.625	-138.75	-136.875	-135	-133.125	-131.25	-129.375	-127.5	-125.625	-123.75	-121.875	-120	-118.125	-116.25	-114.375	-112.5	-110.625	-108.75	-106.875	-105	-103.125	-101.25	-99.375	-97.5	-95.625	-93.75	-91.875
Latitude	-88.5722	2347702621425630	2353585143606020	2362828629834450	2373286267312190	2384095137845020	2394803190537320	2403598500040820	2409915531130100	2413943832839580	2416227573781580	2418323537990300	2421083682163960	2426173590011370	2433989599149740	2443926507530960	2454930356455350	2466263880790940	2476115958301490	2483696522989860	2487382279509290	2484794247142100	2475553509645330	2460181936004820	2439249168479480	2417092057685500	2402687464284950	2405200191392050	2435568431831820	2507213734252910	2626065428075920	2789417943817910	2986888896821000	3203675442340240	3424461688333740	3636024650161520	3828481449036960	3995654928593110	4134888327489060	4246453438620560	4.33258e+15	4.39609e+15	4.43894e+15	4.46104e+15	4460146874600980	4.43277e+15	4.37562e+15	4287154045983100	4.16871e+15
	-86.7225	2365106600885810	2371654814996810	2380757222570520	2389930270536090	2398823803391090	2408169999783030	2414966470149090	2419003536596420	2420695661801580	2420136442021980	2420072181171910	2420538299163680	2424361948262800	2431603365084810	2441347945797500	2452152123935870	2463869994685360	2473426225368330	2480845293575110	2484480882652120	2480788355028500	2470539666374460	2455067703814700	2432810006175160	2407357896842670	2389117182368420	2385595924306070	2406487579575410	2469716834212380	2581624925176580	2739597145705230	2932409835537220	3144116573326320	3358984884155210	3563971953322520	3749564826234800	3909923544679760	4042669610415050	4148390655626030	4229787928837590	4290305713333180	4332348143285220	4.35577e+15	4.35768e+15	4.33375e+15	4.27994e+15	4194182469719360	4.07764e+15
	-84.862	2400615637432340	2408542288720060	2417121470841030	2423561963707790	2428021754124620	2434431058114360	2437054579139740	2436531975721180	2433801657199230	2426861052447310	2422517579787930	2418100906831390	2419780307477190	2425954132974620	2435357682136180	2446005740105930	2458952010678540	2468161596007370	2475228152156050	2478316849429180	2471172189344690	2458083028160710	2442892085527440	2418565071058360	2388174897337820	2364217977512970	2350846914432130	2354422433305450	2402200454289610	2500328939735400	2647593182214640	2831069920553960	3032276449933200	3234926683120970	3426577243477560	3598499979421070	3745453661683210	3865476126836180	3959632208555660	4031521221303220	4.08595e+15	4126479788629110	4152875175876030	4160798954162950	4144086900997130	4097218447558780	4017140338334660	3904590782537100
	-82.9989	2458756535133010	2466910079212110	2473672485244450	2476875904250730	2474627216695800	2472859724084320	2470080943210200	2462899988787670	2454080453208720	2436353353075480	2424125570820210	2413242423414380	2413127246012200	2417382585279480	2424725626423800	2438438573535380	2451186291406270	2463466814657910	2470495202263430	2468963838566180	2453880232600970	2435475500131500	2420181404864970	2391700117818520	2365009329146830	2333782242604740	2306871988436060	2296951606972100	2323153319638060	2397860555265340	2528373079193250	2697473802483620	2881738996176120	3065000608136690	3236270948400970	3387989157247370	3515576313910070	3617332043772180	3694590104617100	3752090925901100	3797027022310130	3835514948142350	3867251670344680	3885092030824090	3879852559331770	3843907524157160	3772886567297810	3666912061342260
	-81.135	2484251960789240	2492470858338020	2502521019517710	2504140147186150	2493603074984760	2486148769290570	2477610456063560	2469860049231780	2456650169857390	2429696843538370	2413883583698760	2393640370026480	2392849451170320	2402117550626610	2408113797914900	2421616084222610	2428129378616990	2440020545269820	2444671979747670	2435419533615810	2411271315214120	2396357223433100	2368161294121520	2335511723514970	2305693810354160	2274755531900060	2.24663e+15	2.23014e+15	2242890323495780	2298848244471520	2403627946179950	2551465033337120	2709982816724220	2865422350429920	3009264965049600	3135083146319100	3238705683990330	3318172825141020	3374191804188480	3412391903235640	3443737812863780	3479804085375060	3520400309342280	3552836030929920	3563455091078730	3542441072373830	3484190100282220	3388246514387180
	-79.2706	2454627203332640	2462098938771440	2478675342202990	2485634669886080	2469867754295570	2457969098164090	2444274861613660	2441042113112370	2436610696158710	2411943146613170	2389831688257480	2358930481024730	2350123631167300	2362620061260600	2373826609278910	2389492523417980	2393370563076530	2396775891013430	2393922898807210	2379777736154500	2351467802270800	2329997424701980	2297328481154300	2265713531270170	2235852996011530	2.2061e+15	2179713253195990	2.1608e+15	2168838245733160	2.21718e+15	2301627771503660	2413173541030850	2533574730855380	2652379361720610	2763002860702290	2859103929734920	2936565740361570	2992591952667770	3025270784042940	3039723972513470	3051938921669400	3085312838568320	3140080259569960	3191974415686420	3221645596581030	3218438813885290	3176257204499330	3094835340414900
	-77.4059	2403133115116790	2402021849598610	2407544374618220	2408451709852960	2397293652026580	2388887192093180	2378357318940420	2372160731621790	2363774761516180	2343075076913970	2311654621362770	2281142239544620	2286325768828160	2300789702491600	2309059307424160	2321815440903480	2319428163519730	2305385227681870	2298283601485210	2288073827194620	2273401246313010	2253184435280950	2225372743674590	2.20195e+15	2.17559e+15	2145929249145230	2117965651542610	2.09982e+15	2.1046e+15	2142932170163050	2207363190511900	2282273359119180	2360559299041050	2438648799896150	2514033510990350	2579537540852830	2631846100404650	2667818847076830	2679500900306430	2668218624884310	2653756537694790	2684268077834230	2760849140460900	2834986435935180	2882786122300890	2896892442451730	2871674570183580	2808976436816680
	-75.5411	2346053291015660	2341551597453400	2335557836396920	2326822080081660	2315340441663630	2306325342656340	2295747245799670	2285278753183950	2274622542675250	2259917656330070	2234604933231970	2207323045986870	2.20281e+15	2.20698e+15	2208951512702610	2213040514806350	2.19854e+15	2176117339951380	2166636228861790	2173490269544280	2180098552833980	2.16926e+15	2146179417286790	2127279393096360	2104032496133030	2075378790945460	2.0481e+15	2031786614177400	2034591824599970	2068200856632180	2117918027487430	2.15954e+15	2197711124354640	2235751183359990	2277921713969710	2314436293487790	2345263458408260	2369732289459340	2369799001247910	2338966599724890	2292861118839150	2320874005902030	2425229149857420	2516410838891920	2573363188184050	2597931336797600	2584881087353470	2540502337845020
	-73.6761	2281090806034210	2271369054622140	2255576927620880	2237655602525920	2.22073e+15	2211247719887120	2196306640515270	2173861084281290	2.1582e+15	2147581101587670	2132743859611420	2.11435e+15	2.10481e+15	2103826742569030	2105358210414980	2.1024e+15	2.08524e+15	2063622224986510	2.04654e+15	2049595648412490	2058851666480360	2.05082e+15	2029394802166950	2013230114659080	1993233972341120	1970190558285400	1953614004553720	1944050551631650	1954466867136380	1993749683167500	2026576496044540	2046206246843290	2.05461e+15	2058703085728260	2.06978e+15	2080598901386180	2095712009392400	2116223964685640	2119816351614220	2.0898e+15	2052428066974480	2080683860938290	2.17572e+15	2263795579452580	2315973643103660	2332459944926650	2318954112234790	2286314321080490
	-71.8111	2191879567636700	2.18378e+15	2163612792018410	2.13929e+15	2.11776e+15	2102448638265460	2.08067e+15	2.05352e+15	2.03702e+15	2029597919004340	2.02356e+15	2.01272e+15	2004634293427940	2001603488784910	1996451944110730	1989856294061370	1975835063108400	1958855420517950	1945415876860610	1940913382367980	1940803754219280	1935002305768780	1923980460473000	1914265313809480	1905272178875830	1894556188215350	1887361460589100	1881772494793500	1889698156515320	1919227357322490	1942628829617550	1951206934841010	1950261616727600	1946954337458170	1947043572406360	1950238255979230	1956471574076920	1971975716338090	1974162761804750	1948419380650940	1922272134199200	1941038686372650	1996450056561040	2.04987e+15	2081678501881390	2087501653711990	2071231864709580	2049623883000100
	-69.9461	2076000458742540	2066110423826180	2.04716e+15	2.02465e+15	2.00228e+15	1983678908840160	1963752536630520	1943159131203380	1930954517014910	1926909522601410	1928453889434900	1926729356840170	1922319602917000	1919038017502050	1913503216565950	1902413638754910	1891051548832080	1882476429642500	1874843491619020	1870357601898860	1864730130278750	1857970584023890	1854851906755840	1854764833400270	1854616428426200	1852728364487950	1848202768962820	1842659549945980	1845902571720430	1860359621535380	1874213493855960	1879515145801830	1876743991390720	1871450650450590	1872981098878660	1875441846275350	1881926953176830	1892307635273050	1892595643257840	1872602735395290	1857444445595220	1864300730527710	1890857087915700	1915978012856070	1929763484627650	1927588417117720	1912976083318570	1898162762205730
	-68.081	1963564191618140	1957631026546000	1942421576996630	1924499635074690	1905603618664870	1890101160129510	1877303773324020	1868585789862480	1865405092085550	1865527520776870	1870043291345390	1872791991261800	1871522715156870	1869576945823280	1865877371365690	1858576372722460	1853937468640000	1850668734025860	1847674238438310	1843076459006430	1838027110227740	1834931125491210	1835889983123840	1841040439907930	1844066602991720	1845308093756480	1842813923458480	1838721553051420	1835814362127010	1836290412333760	1839118559418780	1839522920418160	1836543128353830	1833940085074900	1836826522368740	1842629195633390	1848133203521390	1854297901277330	1854006015506710	1844782506028790	1837840147924770	1840517324830580	1850358030717980	1857946516873890	1860231477668840	1854968570307870	1844091153209370	1833299927239010
	-66.2159	1907600427465890	1904215914255850	1897367684645130	1887280695096760	1876511514106780	1867834551675230	1862632097186480	1860709482491920	1860121775192910	1859428057183720	1861860331635790	1864036037526130	1866251065851690	1868536217004490	1866246128780620	1862195875237230	1860196976946580	1860125177716640	1857873054878850	1855425198197100	1852738966938570	1851834819867420	1853593700467920	1858384218517070	1863153009487560	1863886132691270	1860643126256940	1855563449497090	1849374159730210	1844753138584000	1842070120907470	1839282918661000	1836099243193200	1835400006255940	1839022060623680	1844499724417560	1849262296842620	1852992285616320	1854252736028200	1852707484103940	1851002562336170	1851697628066820	1854769838741790	1855050958367050	1852647896792670	1846963558405170	1839013517412530	1830947156169420
	-64.3507	1926340188962470	1926035023415900	1924666312069470	1921619376512710	1918023897393220	1915691217940380	1915651285553720	1917068616276700	1917810673314060	1916766223960660	1915623430061560	1914136164625620	1914404727227220	1915831742169530	1914770084137170	1912361499212830	1909025815556700	1906984078157800	1903867038426520	1902118239011390	1900339414776980	1899306305655480	1899631523242170	1901693515688150	1903426458366420	1903420536386210	1900721132945630	1894795618804820	1887723272094840	1880801936694270	1874917373368730	1869983311740010	1866615789064380	1866242393672090	1869109065933530	1873239787757070	1876840911677560	1879659384263570	1881626534517110	1882732216053920	1883663326806490	1884780154666820	1885704223634120	1884505844334570	1881279889113310	1876188468767190	1869879729741430	1863053943761630
	-62.4856	2003945735858840	2005788524071460	2008135234736990	2009850647433940	2011201060632840	2.0131e+15	2.01622e+15	2019732643164490	2.02151e+15	2.02019e+15	2016614294680120	2.01196e+15	2008133455534300	2.00519e+15	2001929540266120	1998392309670260	1994199714194370	1989778279172420	1984510942563570	1980624116044090	1976822622083100	1973439746889120	1970690692231330	1969686270029610	1967994261799590	1965898298715340	1962799915511760	1957054891748200	1949218295491870	1940306198730530	1931708339632740	1924486691778140	1919889485181430	1918757634830310	1920506461943860	1923254354098120	1925706609402320	1927743282339290	1929312284721640	1930438438255180	1931495213569530	1932386258593730	1932646881400850	1931405483380010	1928475600901410	1923970669840190	1918244882246970	1911609150194170
	-60.6204	2124053474213070	2.1271e+15	2131323516576730	2135039488957330	2137926724757100	2140779752677160	2144489253020930	2.14857e+15	2150872025492050	2149568273722120	2144534366711920	2137054976075830	2128892656585260	2121168418199400	2.11455e+15	2109053850268280	2103684588154330	2.09752e+15	2.09018e+15	2082770428887470	2.07514e+15	2.06772e+15	2.06086e+15	2055336026150770	2.05047e+15	2046263404479160	2041939395148880	2.03594e+15	2.02762e+15	2.01738e+15	2006601975770030	1996969192511450	1990248860233050	1987285292536310	1987384402928980	1988795144423770	1990482575544580	1992087316736740	1993013858427900	1993045288316620	1992525722417770	1991774677807830	1990745121895750	1988986631074970	1986165139764840	1982236094485830	1977200372364630	1970994080178460
	-58.7552	2276193105396640	2279124420060550	2282966496325760	2285493991127530	2286162857995710	2286227902204740	2287099137509860	2288936977829450	2289843678103560	2287939167541430	2282318306777650	2273307652321180	2262312632647700	2.25119e+15	2.24171e+15	2.23425e+15	2.22744e+15	2219668338232100	2.2101e+15	2198977485957470	2.18663e+15	2.17368e+15	2161040915519500	2.15073e+15	2.14323e+15	2137726780336720	2.13267e+15	2126462506249850	2.11826e+15	2108035429913870	2.09661e+15	2085399072129320	2076123818994530	2070212175283690	2067688735008410	2.06742e+15	2068564486849140	2.07029e+15	2071305183557120	2070766366255440	2068474923390680	2065045675110420	2061311642340860	2.05758e+15	2.05377e+15	2049598734986240	2044968667344690	2.03975e+15
	-56.89	2446877698483060	2448620792294020	2450192091541190	2449300711000190	2445566869646730	2440554857353950	2436197287274240	2433240867516880	2430833870047820	2427659844071170	2421991599556470	2412887512161030	2400764844664300	2387562427226170	2375814976187090	2366150668932150	2357183609910620	2347145782960440	2334954758524240	2320501723468390	2304194240629560	2286710129783510	2270008044117320	2257001873158550	2.24876e+15	2243579580850520	2.2385e+15	2231772509129780	2.22312e+15	2212773474977260	2201097705082100	2188673686439850	2.17699e+15	2.16817e+15	2.16311e+15	2161152650267450	2161376249963670	2.16263e+15	2163391590644320	2.16217e+15	2158304301171690	2152295062492290	2.14553e+15	2139198764159720	2133696121394610	2128805169861240	2124326469654060	2.12006e+15
	-55.0248	2622743099060020	2622236698876010	2619877853144000	2614020566591420	2604930723114530	2594591129861680	2584960817650350	2577187374818750	2571846378108350	2568023387324820	2563335061496970	2555352697631120	2543188543679640	2528494979644540	2514216611205250	2501320434639720	2489092456917290	2476080455986530	2461398480655170	2444655532147960	2426131539494510	2406784131691800	2389017654140410	2375960146388520	2368858618162940	2364877210106470	2360045782814380	2352322667082150	2342401716581860	2331290831506040	2318961884923740	2305239614402760	2291814160841030	2281185007476460	2274608592171630	2271083812546540	2269199150534880	2268118152397260	2266837283862010	2264133591414700	2259130166281290	2251832968997000	2.2436e+15	2.23575e+15	2.22889e+15	2223234016152560	2.21882e+15	2.21547e+15
	-53.1596	2793608364763290	2790310499544720	2782652055411870	2770138392531600	2755128163018880	2740426552044860	2727665362638790	2717739586313540	2711718638927690	2708817000311080	2705873988073310	2698865419270690	2686306837621810	2669997158632370	2653191684106940	2637638100679970	2622868138228850	2607659311812970	2591638072140750	2574220168744850	2555760861480310	2537134004249010	2520405969362340	2508394886050310	2501887414796260	2497850075904860	2492293433000450	2483444394015810	2472621308510940	2460980791034220	2448120235209810	2433682040783770	2419547066676770	2408162206837060	2400531969530770	2394982660327110	2389881063704630	2385240912426830	2381131578562800	2376896373945080	2371215679528650	2363562125146290	2354907126679980	2346443312103300	2338647328373360	2331887672786110	2326995808504320	2324311608507730
	-51.2944	2949833773300570	2944570160906250	2932467960308060	2914124023043390	2894133496888960	2876390491893540	2862666224055030	2852977310536220	2847305532190770	2844914568551060	2842337817188650	2835416641368910	2822639139895270	2805624767710370	2788292802160130	2772653898416470	2757823488053380	2742613446035590	2727328576971740	2711795505461220	2695841643681610	2679789645373300	2665355922848090	2654595429836330	2647454524670450	2641470744370480	2633883270568300	2623683183503040	2612061732146090	2599430625069550	2585500063352480	2570592634350820	2556431030082970	2544615126531080	2535371567131790	2527028652582020	2518659622577260	2511000365585620	2505033393891050	2499902776294420	2493405879164740	2484679088159390	2475041892156300	2465822598148710	2457285049011540	2449255281738860	2443303607630840	2440494603092620
	-49.4292	3085999105484650	3080861094977000	3067832560801520	3047038294121210	3023556113582790	3003167302041390	2988851329270980	2979305939707790	2972788954509980	2968780320356780	2964866485398750	2958105671450860	2946769744949940	2932327792152460	2918294449157360	2905686930000530	2893113158952060	2879563553578360	2866384068392010	2854434066396570	2842363981294810	2829685636382650	2817793374195190	2808134133501660	2799996528923840	2791306765271810	2780968068120200	2768666007005890	2754892707893280	2739766134847120	2723759845314340	2708139810864510	2694563220630170	2683010402574910	2672507280094400	2662058967965940	2651680009117400	2642538975292100	2635419090612010	2628807597704290	2620339307791640	2609819955644390	2598860524019080	2588939172796930	2579799390015370	2570844672094050	2563488197206290	2559453651652700
	-47.5639	3204494473405290	3200410293278190	3188526252871040	3167160059172070	3141195053042770	3118268901551970	3102448467885940	3091946240165360	3083505757980050	3076711691454010	3071658609218310	3066673454473860	3059275811767720	3050482158588480	3042434480386000	3034564823236290	3024470540940700	3011704918348030	2999873329235890	2991138548720130	2983081331943520	2973761041544970	2964057327395040	2955438541181760	2946506787605450	2935515436141330	2922840902889880	2908777518862240	2892737341204210	2874741518882530	2856605597513370	2840858452463370	2828568187463030	2817616052150110	2806657678834270	2795863809171020	2785495511506310	2776101260638610	2767351311510990	2758092891782580	2747120469294410	2734847540911300	2722827727853220	2712311897971630	2702654107720430	2693064607153540	2684441834483620	2679217236063220
	-45.6987	3302962663159960	3298235209089290	3286655505046810	3266485503502620	3241199605626120	3218169685633690	3201767613246290	3190304721308240	3179784135710670	3170849446535990	3166036508265570	3164265429389440	3162045659393110	3159351934873700	3156941160487740	3152879471295910	3143987872287810	3130706727761900	3118805348423370	3112038121456880	3107612054253580	3101896483674170	3094466531885070	3086629456469750	3077048416663870	3064818813767880	3051115786261490	3036448331281050	3019739335319240	3000962837478850	2982765626860340	2968317573391650	2957294070080590	2946355386619610	2934574891473490	2923732472175970	2914143742933930	2904908970783790	2894662631674650	2883216550607490	2870558137634480	2857328921542120	2844536893117950	2833169899193140	2822771357351820	2813155576041550	2804908238631350	2800421484342050
	-43.8335	3379575987647950	3372972593970790	3361425898318660	3344553854080640	3324000106989510	3304477309158130	3289585142335710	3278205638408380	3266819077144230	3257371857381550	3254001160196110	3255722185465770	3257898726532220	3259062061390710	3259697425666430	3257213112589120	3247528286398820	3231607891901130	3217860098826060	3211610979473930	3209944450670330	3207701901643490	3203196894837560	3197006171606980	3187194496786380	3174020496531580	3159962641467450	3145689065941330	3129821293723120	3112494889762770	3097091234909310	3086144079614330	3076933357685910	3065584071651770	3052432501039450	3040500582228840	3030610402244180	3021221584003130	3010684481049190	2999277630762480	2986783791152380	2973788187725280	2960883428840960	2949208570158040	2939378233417730	2931607882654360	2926452534365540	2925211912034510
	-41.9682	3446467369206890	3437667795617530	3424917104511970	3411112033500650	3396567481543490	3381768157599590	3369051076901460	3359152276289330	3349937184411090	3342954214821340	3341953042242450	3345868785263060	3349409802052880	3350347197042210	3350231638504740	3346447817217570	3333988536010360	3314635041215330	3298526069203360	3291969906712030	3292028146262580	3292373289278030	3290309040450560	3285310805974270	3275455346207220	3261939050135720	3248098385120940	3234710053939920	3220539661598480	3206264238832130	3195527227690320	3188693318657360	3181351907919420	3169957669925930	3155820157299850	3142798851472620	3132195341342490	3122469770136260	3112958640612620	3103701748397650	3093392946583470	3081732779227980	3069973718059670	3060585741202460	3054119463349140	3049685860818400	3048413758528710	3051394997691680
	-40.103	3518064634322840	3506946969261830	3491568722762330	3478413205088810	3467905529021890	3456790115033090	3446124457953610	3438876753268680	3434676866264530	3433077417066160	3434970902840110	3439016320053190	3440192594746170	3436561935098080	3431327489952020	3423019256165920	3406999628094870	3385708590255340	3368847147791090	3362563945495260	3363753880769950	3365022915537370	3363260787183100	3357859150148060	3347859627101850	3334762495652990	3321371524652420	3309211786994660	3297481197238460	3286983651181420	3280007579554000	3274454744371670	3266767024012470	3255571442572640	3242391738418070	3230373788574850	3220299925552940	3211913996417010	3205988139977990	3201158157594070	3194458536936570	3184814860079350	3175154395192480	3169592098321710	3167532943818110	3166500616816710	3168365973638830	3175795228638490
	-38.2377	3603797019812540	3590482424425430	3572341623864760	3557894767742160	3547921559829210	3538107728363020	3528858331660890	3524493580276170	3525450065123040	3528735066208860	3532256555973670	3534253686864570	3530326929473600	3519708722389360	3506674341018930	3492239723797940	3473446187802980	3452488390868660	3436906518645040	3431235402139140	3431574514713320	3431059608499910	3427063383412080	3419640326941080	3408501481281040	3394824375471380	3381555829062920	3370895649812460	3361938301064720	3354528607078570	3349280237924820	3342862405821810	3333736054668020	3323460589969930	3314133225661330	3307058320710030	3301249317405530	3297685283632520	3297665500723830	3298372988480510	3295414475285800	3287867449554310	3280403525631210	3277870910635290	3279297482518550	3282012299043720	3287477625505800	3299465793415080
	-36.3725	3709314338306180	3694472411711970	3673304267630700	3655193690041430	3642312193985390	3631149680739890	3621394293587720	3617506858991450	3620281005572110	3624672507177030	3626485310046000	3623707788999660	3613462163646610	3595834993596990	3575556345009280	3555926728398350	3536242242612220	3517198224501760	3503846122884630	3497623376267460	3493593113910980	3487414125595370	3478088741604950	3466184430171930	3451787098881690	3435700206110800	3421825585324110	3412363523457450	3406044227910210	3402029167924930	3399002979810030	3393240745734450	3385265412156010	3378666673853230	3375901004324070	3376072758033600	3377621166800470	3381500100088450	3387442708851070	3391875526471840	3392386083212330	3388990931692310	3385037202282520	3384530533678150	3389069229857220	3397687329674250	3408971559236400	3424610023650520
	-34.5072	3830006232090590	3814445965749440	3790449165656170	3766514359794950	3747433648873090	3732071776561250	3718899611293380	3711703400571680	3711483358443070	3712478565021670	3709168169683120	3699849553444690	3682998191920280	3659268160643470	3633829154113520	3611573886700620	3592800041126090	3577007400399160	3565999020116150	3557680743580400	3546713612007320	3531826862148130	3513620461253140	3493711581062970	3472719110292450	3452163264270140	3437371797928740	3429965320139140	3427703045479590	3428585878785470	3429175936702060	3426738019005050	3423404040366660	3423686101943010	3428616964481540	3435981927966570	3445139788610450	3456812535144810	3467701808605620	3474639899669820	3479476679568330	3484091461546040	3487095907328630	3489489498200830	3497198372984970	3512603090540500	3529988376453300	3547361422671370
	-32.642	3952010653787070	3936310887134990	3910011622895920	3879762025359750	3853268957834680	3831966199608780	3812957656455240	3798466307837010	3790314206724280	3783476955523760	3772643559445680	3755791697557350	3732769743200400	3704860901246970	3677514151095370	3655581975932540	3638685270898670	3625665322734120	3615455681033160	3603191622537670	3584628395915220	3560150711576590	3532030207287870	3502328375222540	3472119314311380	3445343405426380	3428887654999720	3424169486467690	3427873426533460	3435552106429170	3441964304440760	3445046302309760	3448732798951080	3457871912662420	3471766443973120	3486488793243260	3502561642406710	3521170148519510	3538112715395340	3549740675599850	3560298882966420	3573633760686370	3585446600897050	3593741557151830	3606985105652730	3629629543492710	3652376464493110	3671162763831480
	-30.7767	4059555201476150	4.04228e+15	4012053850043410	3975606801065420	3942089589989960	3914234711687040	3888208968487990	3864618315350590	3845485984869690	3827546588590330	3807097274523660	3783052916121070	3756272404611850	3727780972369310	3702532325664740	3683841346645120	3669288522468040	3657130443709360	3644155458152400	3625838787058330	3600210514870830	3568131911433240	3532238466437160	3493662372993480	3454615428525130	3422426628312770	3404391690926680	3402436443571940	3413324863137760	3429577048558400	3444224165917070	3455352244181300	3467388421830510	3486037870663330	3509856442903860	3533106442704390	3555247863543420	3578521669446760	3602011573936720	3621621309188920	3638826558287760	3659238182896470	3680181309132940	3698732780886490	3721415545869700	3751557194338320	3780032388682420	3802815998042910
	-28.9115	4132682888808060	4111500406800120	4074209964533500	4.03053e+15	3990547496363820	3956891015453310	3925640921857170	3895422910742330	3866695911563980	3837839110462970	3807746329206900	3778395877726590	3751481855249950	3726513201400860	3705706984706620	3689913773391210	3676186234248890	3662402359247500	3645137417019500	3622082810971800	3592449652279320	3557310966296860	3517417853549970	3472963416306000	3429573082738560	3397078872649410	3381222592787360	3383521300977190	3400975838821640	3424424412486460	3446572693217100	3466691632871200	3488312261995070	3515669000997170	3548069870679780	3580219633189840	3608033714635910	3633314249887650	3661343302054680	3690271903472730	3716700914714040	3744480287697370	3775121270805440	3806540436938920	3839439062064750	3875295051602690	3910376027349400	3941439370775470
	-27.0462	4148986346793560	4123614131985840	4080165650924590	4.03071e+15	3985820318251150	3947607156357290	3913195451113590	3879251863878870	3844556497038040	3809373410692420	3775175687644250	3746147195772170	3723117550253690	3703022060742760	3685107338076850	3668710720187980	3652061596024740	3634610126045730	3614699175030590	3590887966358240	3562051428190200	3527897795318470	3488047713525500	3442913311165110	3402469925910020	3377715793860560	3370421164490750	3380197326587860	3403838154579650	3431264128368380	3457978872210370	3486593721767330	3518424696502930	3552056545723110	3588042199512810	3626193283822860	3660371312631130	3689536241513440	3723114000269870	3761753735737420	3798737498147760	3835663976747710	3877405265636350	3922141438505060	3963971535733850	4.00452e+15	4.04817e+15	4.09045e+15
	-25.181	4099424369024610	4.07196e+15	4026348680933830	3974581439116870	3925675167287600	3883437395637170	3846761669990200	3810825719026650	3775065106740720	3741294939858170	3710870725269160	3687554894728260	3670277164736200	3653465917114570	3635351165722450	3615477487430710	3593917804919450	3572618913266240	3552216030051370	3531171277145860	3506498943319410	3477466711159400	3444392276221900	3407902164302440	3379369156000100	3368389576247150	3373600934480440	3393540401789540	3424770302483500	3456591900698800	3486806023845930	3521998904247190	3562472033505880	3600221537832800	3636064577933350	3676134459538760	3717044210214080	3755362602688900	3797965409051730	3845852503652330	3893501306764130	3941869476444100	3995321352998820	4052064636729990	4.10446e+15	4154150478944640	4209248989325210	4263567229082870
	-23.3157	3982844282767840	3955103647624340	3910316727734660	3858796617988890	3807630235307830	3764376388039180	3729492305786310	3696752049611420	3666466302671600	3640494210882340	3618103302788530	3601271749424110	3587431305496350	3571187319490170	3550580558854070	3527262176602180	3502926825861010	3480972845693640	3464313024953670	3451015117231570	3435011340836700	3416765869342170	3398472354746250	3379587118244020	3370136890789800	3377406187872670	3397653233333230	3429187366886000	3469296464598120	3508055114501730	3543082939158210	3582174106409830	3626540158582030	3667366240703860	3705337041848470	3747598919224280	3794471954665570	3844270418992750	3898345786926820	3955785564262770	4.01584e+15	4078640133930590	4.14347e+15	4211669095989260	4279668053865210	4.34491e+15	4413684125621230	4484945445419850
	-21.4505	3800646884996230	3773304073667540	3731072805913430	3683773370494640	3637616247928890	3601384765412540	3575535242972350	3552863045797280	3533128388399620	3516441001334980	3501284721630850	3488121203976780	3475543602989650	3459186673150440	3437419511315990	3413889026018350	3391560959127660	3373348536607430	3365474354765010	3365888401156060	3365844986201270	3366275333059000	3369397581222640	3373271749686250	3386269041001640	3413864567973900	3451460896158630	3494992143958690	3542781955935590	3588887314914280	3630783453008770	3672677996802050	3716512334545530	3760850188740210	3807514445415280	3857182530407870	3911886641983220	3975868187574310	4045044295563070	4115260690175110	4.1919e+15	4273764308946540	4.35245e+15	4435188801233550	4526710252633000	4616504355011610	4708633407719180	4814968010865540
	-19.5852	3568300361443270	3543338674713320	3507561336399130	3471178775770570	3438565800217320	3416726076982010	3404288358783150	3394527484913760	3386213631404430	3377848466330730	3367645994166900	3356578035145910	3346337326591620	3334198179002250	3317235266571890	3300857052919020	3287893814049630	3280062699572090	3285097969299250	3301839559356010	3322377857775660	3346542297257400	3373583282036050	3400661000640200	3434669516736800	3480663206937150	3534275707086830	3589151456742640	3643330806773380	3695992984063970	3747195174990380	3796537869722600	3843258745440790	3894112637453570	3954903895740450	4.01993e+15	4.0906e+15	4.17484e+15	4264589755640400	4353142215273990	4451771695775240	4560082724081970	4663559205280350	4775607379626590	4908265759523690	5045072630304500	5188932223285950	5363553444168830
	-17.72	3322901521142290	3303377352390950	3277957937412200	3256017487356800	3241126005672620	3236423274705900	3239165368122590	3243060640604060	3245078145149380	3243528481836090	3237637887432190	3229290295389650	3224197953084660	3221763950534190	3218315759966340	3218147181921570	3222870107915230	3232478554314010	3254326173743110	3287900938905400	3328093332767790	3373943666572360	3422405463575610	3470622276342740	3522402367837000	3580624754078810	3643683021104420	3707637917760090	3769629046539970	3829031736593040	3890641698407470	3953834659385880	4.01346e+15	4078694250347220	4.15952e+15	4248428961262940	4.34457e+15	4.45638e+15	4575836123320060	4695663407162080	4829854017564470	4980812876385010	5134300941490510	5304838034679360	5507125705817460	5726439652459510	5966404964180010	6252133838547790
	-15.8547	3106270880004450	3094986363240590	3082430302045020	3076172146977560	3080393370959980	3093650190056380	3110824523018240	3126338085804250	3135952965396910	3140866169236140	3142014157598230	3141158318010720	3144891132305900	3154631708673640	3167772326199510	3187446365058170	3213155799870700	3244691594158570	3286504084467640	3337597572490580	3394373014696590	3455653888838380	3518596363876780	3582069976202820	3646394875443280	3711518021673040	3778286355578840	3849430496989320	3922262908465760	3990955605547690	4062727009692350	4142757747048530	4.22524e+15	4.31547e+15	4423692364972770	4544517846062170	4675172268747560	4824481712045440	4989218338701960	5163975294479510	5359357342734310	5579151922765690	5816220589987100	6082337231410950	6387725146451900	6727444819195400	7108374072915040	7545179737576110
	-13.9894	2958785796580040	2957486587872780	2959141656965330	2968773767673790	2989960135714910	3016042334772590	3041677775402280	3064113013257640	3080625260752110	3094623235337980	3107808459820040	3119221080707520	3134613010427630	3156578749053510	3185409715603050	3223068290477460	3267626281990480	3318697321701930	3377549447360860	3441895867604680	3510220093153030	3580933499242290	3651513680141210	3722352237875310	3794236843478310	3866181654852340	3937513461986820	4.0139e+15	4097410649248970	4179866458677270	4.26606e+15	4.36513e+15	4474770135217060	4596769784333600	4738614975413240	4898535035217050	5075056680037770	5274150077006390	5499429107660910	5751002818698530	6032015220758550	6345519905026590	6698142398574370	7095846062811100	7534958132029450	8024272873646870	8578130649956600	9191340005785530
	-12.1242	2906425260601690	2914498646516440	2928978862308900	2951197060322170	2982458047558990	3014266034877240	3043527372558220	3071167317312010	3095188175996590	3119608488938470	3145049513243710	3169848778585230	3197838604635200	3231916789559750	3274140557664790	3325664764090910	3383979428922170	3448280053545710	3516850225422960	3586961425163480	3660376135232620	3736952141969130	3813233334081880	3888183917098470	3964617723611910	4044760166114350	4124830964217960	4.20724e+15	4299392256318600	4398437960721590	4504946173036070	4624726737688570	4760747772232140	4915709758652410	5092159574800650	5292418408378260	5520006837038690	5775483542000790	6065576158354500	6401859831043770	6783177856361870	7207134010083580	7690252061460820	8234723676960130	8820647465174590	9467089220007390	1.01965e+16	1.09821e+16
	-10.2589	2953039524570300	2968635502631200	2991268274356890	3019808806100030	3054631789721710	3088699879565150	3120811931892710	3152783573549870	3182761196630410	3214344286945490	3248190334220450	3283937632240900	3323007454253940	3366665075077780	3417314650406260	3476040431567580	3541337717144670	3611460963141890	3683699770351660	3756650125854610	3831911552909900	3911097638007710	3992879188956080	4073808352681100	4155546656140520	4243091315838180	4333162533160550	4425729147048030	4527940386225140	4642102173988830	4768303543381000	4908219201942760	5069183225303480	5256684018135040	5466243734291820	5701349617046050	5973495528277070	6282682923757910	6633892581718550	7048234002326220	7526549132884660	8055991215994860	8655234357441360	9327757183566610	1.00446e+16	1.08256e+16	1.16949e+16	1.26143e+16
	-8.39367	3077029912520750	3096587075424480	3123269518530040	3154322468568750	3189337389676590	3222972052095710	3255132098625980	3286371719464280	3317003590841920	3351451516936050	3390710760227840	3433583112756960	3479571059519710	3529018528898320	3583617727236610	3644235271094480	3710260817696680	3779910621191690	3852377763985040	3927445111623090	4002959507691900	4080584627468200	4163734823542870	4250364576893560	4338687679824470	4.43201e+15	4532437743856530	4640618432034080	4757957494229820	4887046345412830	5031434976196010	5190904225042170	5374401782997160	5590706728465240	5832089931730500	6098492315278900	6407328408621170	6762036954090920	7162935589492820	7632767182913250	8177916853180079	8782441100515330	9460396299024100	1.02173e+16	1.10278e+16	1.1904e+16	1.28579e+16	1.38507e+16
	-6.52841	3236543332767640	3256296242824570	3284008165552010	3315493899525330	3347682849379560	3377755422631890	3406699031034700	3434240975301110	3462606192156820	3496881568336540	3537226311818250	3581687624173360	3629236573826850	3680734116453640	3736426285429780	3796812637166510	3861696938373050	3928739917144530	3998918656788940	4073470510674520	4.14796e+15	4223497938791950	4305194650689650	4394496529246240	4489855853825680	4590818197618590	4701327094734160	4825019789622720	4958849997214910	5104165004739450	5268159974352700	5449290149364120	5652483951164620	5890223886419460	6159640640723590	6455638329992050	6792027599822110	7176586941535990	7606567650160930	8099500981133330	8668037377472389	9304143018496280	1.00165e+16	1.08075e+16	1.16602e+16	1.25827e+16	1.35681e+16	1.45725e+16
	-4.66315	3376585132926440	3394044675870840	3420268161062210	3450297690474490	3479304266463110	3506200729835330	3532850097725990	3558370575339700	3584977740219380	3616807620102100	3653740807946230	3694301515306910	3738961383801500	3788751909717370	3842535875286530	3900856353167010	3964550106550630	4030443900089060	4098601091875940	4.17066e+15	4244675034752130	4.32139e+15	4.40272e+15	4492119219378730	4593181140494100	4703723990854350	4824149764291150	4959553738091120	5108005953101920	5269612331180480	5452329885070430	5654902808910760	5877375091339430	6131373265728880	6420331115842980	6736414802416400	7086252598106270	7480440343491520	7919125678056010	8412554499341731	8973429768387311	9602449815485870	1.03046e+16	1.1074e+16	1.19052e+16	1.2813e+16	1.37762e+16	1.47447e+16
	-2.79789	3446418032890910	3461663127686340	3486007367816700	3514622024440000	3541766831771780	3566513831748240	3591203356478790	3615262070907860	3640583229985740	3669760290382700	3703055631380000	3739463879866700	3779867925090940	3825153458958690	3874003216934510	3927700129935670	3988107952120010	4052867215764010	4.12096e+15	4191552881336510	4264372884536570	4342546791397260	4425597483268650	4515744978678910	4619919830755740	4737091762547780	4864619058051090	5008533177535230	5169302786950420	5344953024114140	5540774317609300	5758232423746340	5996104512493970	6261105321384270	6557142512711390	6878636994676690	7228983013439430	7617108225132680	8045035069758290	8519523759089260	9045822436546340	9626324955766840	1.02681e+16	1.09665e+16	1.1727e+16	1.2569e+16	1.34674e+16	1.43719e+16
	-0.93263	3420084140362870	3433852622080940	3456085465412940	3482710453792460	3508653240695580	3532895768956070	3556405507816430	3580086439671370	3605378732301900	3633317613176820	3664366059765590	3698003576860890	3734484005649940	3774572060458640	3818116047602030	3867071752339680	3921596682382290	3981033670787040	4046794436713270	4115432534626710	4185221315807490	4261688941687000	4.34537e+15	4.4362e+15	4539464230617600	4655769238020460	4783501541133470	4929143796499480	5094661785119800	5276463184566500	5476250808634930	5697357371432710	5939251742358870	6203473214824740	6491874284709150	6802662014548720	7138798732158840	7503182211367130	7895151485470350	8321902058887870	8784940039295730	9285175239066940	9835991237165590	1.04396e+16	1.1103e+16	1.18471e+16	1.26491e+16	1.34633e+16
	0.93263	3301644660909510	3313678714202310	3333283324858900	3356711233451160	3381819326619010	3407201299793550	3432207295689220	3457886265408900	3484486218035460	3511730339954910	3540313182883670	3570119036784310	3601940685770570	3636690274399150	3675447812270140	3720236437727510	3768185535853960	3818639547491300	3876273017999860	3938359935190560	4002224756576550	4.07242e+15	4150492914299460	4236174604834840	4331977301996610	4439509889113470	4559397063490790	4695432053550300	4850250205343440	5022549525495430	5212297391698600	5420457514207960	5646409330949170	5891539754654060	6156089234423320	6438053575312650	6740109806314920	7059332398655650	7392893456965250	7751758914034440	8138815677174060	8552677074585221	9007541620372040	9507753640626110	1.00578e+16	1.06807e+16	1.13628e+16	1.20637e+16
	2.79789	3133655311652130	3143532163819160	3159924193966960	3179778562816690	3203075777552980	3228202405600440	3253362079000130	3279469772667970	3305139194974710	3330604661155240	3356619290832100	3382995822814490	3411836773733760	3443289803179820	3476727385076520	3515204058190820	3555975289773330	3597854469532600	3644221941734890	3694529331938440	3748021631774090	3806586824539960	3871305673491020	3943836024520530	4024870239893140	4116545747696250	4220534927636680	4.33638e+15	4465325354082270	4610503193804810	4772388596500460	4947788747749350	5135795502813100	5342963250973200	5568670860073080	5805616431360150	6056653260938050	6319008207147430	6588220318945320	6876605190753450	7185804347808870	7513920411525490	7876453199152410	8277975664087609	8717442175836720	9217166907692170	9776127334999790	1.0355e+16
	4.66315	2981337587593610	2988724866422080	3001711373004040	3017741031672660	3037159197514470	3057780653106070	3078207167729630	3099710774895440	3120741865406700	3143179856601120	3167623897260200	3191775992281720	3218911788401630	3249413620827880	3279536786948730	3310846441843260	3344163722534270	3379414459672170	3415614772965030	3452520758613200	3492751623978540	3536552768163510	3584393764430720	3639985336881890	3702817059179000	3772889320283610	3852207549425760	3940535252091120	4037768978622150	4146569970724740	4267218382293060	4.39564e+15	4531906252504110	4687240654879840	4861660841161370	5045313905257310	5241445551405450	5447976854805670	5657293905579700	5879236502297790	6114759056875590	6363205350975370	6643898494449590	6965871849716240	7321495667638860	7720134287100030	8163733412953221	8618131675565960
	6.52841	2903591635700700	2908276079920950	2916766980576080	2928208367889850	2942965092011770	2956546089691930	2970342237383680	2986018428233880	3001018895314680	3018387898278680	3039279206687940	3060020222815300	3083530169509000	3111292854163800	3140195310361160	3167417117560140	3193929936714730	3222718481452520	3251759653324020	3279752196250890	3309911584386040	3341014316334110	3374898828005950	3416240308205040	3463661103401200	3513796799551050	3566995578639310	3625816014154410	3691068643879640	3761077846265790	3836852040709940	3916921501830180	4000670747626420	4.09922e+15	4.2168e+15	4.35035e+15	4501503977617080	4662508583362240	4825173228813330	4996764429536110	5178525432100040	5372944736409500	5597562864822940	5861968778413300	6154147931556490	6465207990302080	6796785026856740	7129353002611450
	8.39367	2935105052168040	2937618734630810	2941364540549240	2948239962123620	2958075384803600	2965868077205540	2974199162817420	2984752633950430	2994278345194030	3005700133878230	3020987691715060	3038661780038420	3058777944318560	3081523222369590	3106532397502380	3130686292068070	3152192228151190	3174624592329140	3198251428177170	3222639893407320	3248709348242260	3274628335906390	3302864775125430	3335980681119450	3372626974410300	3410741425299520	3447067558489480	3484548338579650	3524834433218290	3564036846697100	3603238889917910	3643874895962770	3684926702293400	3735142778338490	3802903840250920	3894683909274220	4.01045e+15	4.13829e+15	4271857757351100	4415567162206730	4569972603201260	4735880262214550	4924081134415100	5144303637285380	5382962066614890	5620870414954320	5858082534130350	6091697223337330
	10.2589	3072490755455090	3073160531223450	3073799034890330	3077728872555760	3084937395732340	3090617310939620	3096550293576050	3103289207578480	3109576239703060	3117271651580710	3128840898382960	3145675495824800	3165423092401610	3184522005820920	3203887536077540	3222335479734500	3238995699767940	3256418829539380	3277095663523860	3301822360400970	3328850205840620	3357645108650850	3390018531011950	3423145370074450	3456535113419320	3492454217153120	3526089207310960	3556428185609200	3585403348738530	3611373708474720	3633269119880710	3649829645750390	3661801433517770	3677754304469180	3710805725138450	3770247805835660	3854214829885230	3955736052783790	4.07242e+15	4199886918855710	4336967513834770	4485373818499670	4648383412093750	4831035965924410	5022998252194680	5204519763368310	5369155441391950	5524904983006530
	12.1242	3288840342230100	3287788816697390	3285856811927740	3287404349449920	3293259751372780	3300903066331240	3309308795195770	3316830743198450	3324673642830440	3334204851896510	3345695061911970	3361692841659930	3380263929215790	3397030163172390	3411472480734130	3424377029751020	3436794840916410	3451320963583680	3471388951233800	3498943055689060	3530300909791790	3567076273691660	3610264581901030	3652151971250720	3691573685836540	3734062293312570	3775012124046270	3810449308217440	3842911403509180	3873275772099510	3896521163462070	3908010156618140	3909558089064320	3910728875528730	3925415710570460	3961870058022460	4016934977814800	4094514221122540	4.19555e+15	4305647455512120	4422070827374270	4551330137956140	4689599811955200	4832828367317460	4975897084636700	5105498061945430	5203831197351360	5279842646318920
	13.9894	3537634076667490	3534963598487180	3531769431316950	3532543004625080	3538807396016920	3550668234116190	3564656545404510	3576611338629630	3589185542699880	3604347741158040	3619339536550240	3634039109099140	3649037819633260	3663031781421050	3674596096628260	3684165955516540	3694004741659310	3706818816625690	3727148859640580	3758245538663590	3795900551051120	3840811451770310	3893412912913540	3946115124616650	3997177862349090	4050627870261600	4102268575110690	4.14942e+15	4195138784737100	4239334159855150	4275217974361450	4299139542567530	4.31248e+15	4320182925018430	4.33328e+15	4.35873e+15	4.39544e+15	4452296242294820	4530835849301140	4615201137052700	4704657443343830	4803361440041930	4896736106561150	4979160016003860	5063049416449030	5145766386917290	5187770486454310	5184824090217400
	15.8547	3771788234324840	3767187510245220	3764630376523270	3767932352074630	3775803421258690	3789602313748090	3807446412557770	3823829105157660	3840379109613030	3860664016246420	3881883582822790	3898322077280260	3910379245085630	3921286120542740	3931373972771780	3941091523977780	3952108336668400	3965759381708910	3987305690538630	4021364525805830	4063844169129620	4112490771017330	4.16747e+15	4225157741416890	4.28434e+15	4.34495e+15	4.40433e+15	4463086932676650	4523731183086580	4583286096160660	4636551860958550	4683261193292380	4722250499826360	4751077775713610	4777691960623740	4808319698438750	4839681158656900	4876899611379230	4923514240896820	4971186617101030	5018474807396110	5055494458460060	5067379476428620	5069900437945320	5103971943771680	5171766362674880	5199602627778760	5147918716675550
	17.72	3961278775302200	3955118811474290	3953256593898460	3959500075582970	3969081494051700	3982837464473070	4.0018e+15	4022145931037680	4.0415e+15	4063463423360040	4.08766e+15	4.10606e+15	4116959097922120	4126357762438980	4136931326829730	4150105298838680	4166150035749820	4185419234618500	4211573448651700	4248302506632590	4292841165508820	4342054568828270	4395374298752950	4452335589948490	4512031074308910	4572500779876240	4633342192108210	4697504913076050	4766844665260720	4838284882923230	4908841987440600	4978951717856450	5043590647966030	5097480474653320	5146763132375870	5192685030726810	5224198455612380	5241660896739400	5248392190765230	5239653877624230	5208056305015350	5147485892042240	5076767680154890	5044048973046360	5085843701981430	5184094139792140	5230735462368290	5162342843234680
	19.5852	4.09542e+15	4089428919886050	4087693195493330	4095486190263930	4.10837e+15	4123655990945670	4.14259e+15	4.16369e+15	4.18269e+15	4.20244e+15	4224246823792340	4.24104e+15	4.25203e+15	4263552728934920	4278414285662130	4.29719e+15	4318532627177410	4.34485e+15	4.3782e+15	4.41804e+15	4462054143430530	4509308858912910	4559640634545540	4612333262835510	4666585182084290	4722762923225690	4781735507641990	4845048743367580	4915118102789200	4992330089125190	5075735935122500	5163096904501530	5248171765222520	5327729224957060	5402488776201400	5462270252981030	5491416545731970	5488031666479130	5448091386416200	5359076505510550	5218728486297510	5063631583511290	4966723393409730	4981676163714630	5088406232106940	5225790417609500	5280320622980240	5203401780195210
	21.4505	4182682800866390	4178976710297470	4177163784573070	4184325190332210	4200574365980370	4219522542974240	4.2373e+15	4.25347e+15	4.26684e+15	4282453171448690	4302273481562640	4.31998e+15	4334794123853560	4351934858758300	4.3739e+15	4.39799e+15	4422627278981750	4453260824199530	4491543215427800	4533060020804800	4574921630764240	4618029781805010	4663025892342830	4708712503340710	4755022567962720	4805441135388260	4860674231590010	4919406554419020	4985692496521640	5063915798116120	5153828760844640	5251432063577800	5352856434873540	5456327963206250	5552926897450780	5621380140025350	5644046487995100	5613329432290970	5511933822373540	5324800860064950	5084161789912210	4889657147755610	4846733016030910	4969304294757760	5159714812946610	5309529793523210	5333935265686490	5245843926449800
	23.3157	4.24258e+15	4239214528845670	4235460652763840	4.23849e+15	4.25407e+15	4275140098078740	4292809750275260	4304984431379830	4313550769040300	4325297339609480	4343805698926820	4.36522e+15	4387460546292970	4410794127111890	4436756158476620	4.46439e+15	4.49318e+15	4526829063208080	4565708613400060	4604978585400330	4643280555593760	4681685329686590	4720869225861430	4759776997077470	4798894682556650	4842291322305720	4890500866971120	4942519083742530	5004125249010870	5080242540517900	5170604931780860	5272817735821410	5386085993513660	5506005206793750	5614763043732470	5685746772173690	5696969423968240	5627417797150400	5454552206638530	5187866634959320	4911079563414470	4759341076414500	4818295742278130	5040225618398720	5279857770960520	5414216305312330	5411080395908620	5328951606722010
	25.181	4290470156726050	4283631267634850	4.27473e+15	4271485411281720	4281800601093270	4.30082e+15	4.31932e+15	4333451655466960	4342926054925530	4.35183e+15	4365685736038400	4.387e+15	4.41344e+15	4440507832764050	4.4689e+15	4500672348315560	4535297186385070	4571988224036380	4608301111191870	4642115067828750	4675297942110950	4708769550195650	4742450508967350	4775900456202890	4809490563774330	4845269955712370	4884375939418200	4929233964196500	4986269480559880	5058037007690750	5144740868820790	5248357473578910	5368801907261910	5495003039439170	5604368335471250	5670001984635070	5661089617419560	5543272225012490	5309669995726430	5018700673133950	4791579656977470	4746068597621600	4908404274432630	5185871568201000	5436697466830040	5565605410162800	5573285740027770	5514908820261770
	27.0462	4328340508508120	4317159356263880	4.30174e+15	4291916066276390	4294845656771770	4.30771e+15	4324308382238530	4341019186871560	4354859981411260	4.36529e+15	4.37668e+15	4.39624e+15	4423216132316110	4451230169127130	4.48055e+15	4514259726883500	4550832109779410	4587210896647140	4620108629088020	4649951087564510	4679155288218940	4707540116869630	4734935896609710	4762152634152660	4790073493637350	4819330016226040	4850761197911290	4889520617343410	4941457326561950	5007524603809620	5089704671037510	5192789131006930	5314423868394600	5437126766092060	5535990128083520	5584562991882830	5544585978347290	5380945952057260	5117978784514860	4859089503260980	4734858875098110	4812090632278320	5054262811796580	5357803844322410	5615707161713450	5763750190542820	5803486840510830	5769734137661190
	28.9115	4346038918286520	4330261734602410	4.30738e+15	4.29027e+15	4286046961251010	4.2933e+15	4308683308260920	4328217411015710	4348022447227560	4.36542e+15	4.38137e+15	4401377180754640	4425086447636450	4.4492e+15	4475406117706580	4504930260826400	4536116528915610	4567579743030980	4597781683865620	4626494864693500	4653419001633860	4678616664246760	4702118569660090	4723724622478680	4745583874312880	4769284568856700	4795460580965400	4829120120380500	4875608736969080	4936684011617890	5015025560842300	5113437506479590	5225897335860220	5333508581820730	5412308009891530	5433497612794270	5357984651429250	5165711026045990	4911512766433960	4718384850183510	4695091773321950	4858606304804390	5143225469827920	5462570428418930	5742081949663920	5929376066012290	6012058324514660	6014296251251190
	30.7767	4332917666012630	4313171587218970	4283452903913030	4259158033868280	4248143743070200	4251959576056880	4.26833e+15	4292217845889830	4318636262349230	4343787386784170	4366369572300500	4387113463806620	4404383477952730	4.42024e+15	4439429540944980	4.46227e+15	4486653290362640	4512900741452880	4540731249330330	4567743163368930	4591630617279700	4615063774579660	4638554480501310	4658373761569840	4675900825710580	4695388974253060	4718693710811390	4748537238783590	4789324738258850	4845876000492350	4918906846620970	5004678223511170	5093911279852370	5173664416990800	5224215346654460	5214687171191650	5109097039377870	4908091354881900	4687657921524470	4562507170367250	4605382740180420	4804437102920600	5100893128344810	5434658502935240	5744241374609010	5976156046588410	6111764168060770	6170469588038200
	32.642	4.28772e+15	4.2665e+15	4.23436e+15	4.2057e+15	4.18877e+15	4187733600042830	4202547605184600	4228174165102490	4257947083151680	4.28621e+15	4311896168146320	4332703611914760	4346543388819750	4.35803e+15	4.37256e+15	4389775323398130	4409050432378610	4431369951762200	4456300328805650	4.47933e+15	4499129050965940	4521210659145680	4544910989624100	4564112399373890	4579605750875900	4597340956755530	4620767006143410	4648972074994290	4685144106710080	4735491377462740	4796407661891930	4856147729372290	4904592652098330	4941110688801970	4956183481567260	4920672168487440	4799638673840060	4605491453902750	4.4214e+15	4344984904759170	4423158359207320	4635070244257350	4936812892398600	5282925602139350	5615525522124220	5882925097643650	6067837823499490	6181583851616940
	34.5072	4215876124630050	4.19644e+15	4.16763e+15	4139796982573470	4.11993e+15	4.11296e+15	4120483762295460	4140698749997690	4.16676e+15	4192783743523890	4218245583346980	4239640937568340	4254862296947710	4.26708e+15	4279477734472220	4292468441063730	4.30728e+15	4.32621e+15	4349181745672860	4369951580215080	4388043955073460	4408349320760660	4429414980503730	4.44632e+15	4.46081e+15	4479363689449480	4504471678094060	4532170027580000	4565137565879900	4606675927888700	4644791732996570	4661063730156470	4648672501649650	4625634538250620	4599670126485300	4547360873406130	4.43232e+15	4262161518156730	4.10988e+15	4061519627246980	4158443381452840	4.38275e+15	4693262115287550	5041890616551030	5377704170750770	5661455781108550	5878892432215520	6031933600406110
	36.3725	4.1314e+15	4.11263e+15	4086718666992180	4.06248e+15	4.04425e+15	4034765808692340	4.03623e+15	4.04879e+15	4065797900581460	4083927784144630	4104115455864040	4122814320063550	4137120652930740	4148352261916700	4159773924068010	4172872439318640	4186584099490190	4.20307e+15	4223679159234310	4243846807041500	4262333401010560	4280554619161560	4.29708e+15	4311063467858130	4325017360585000	4.34389e+15	4.36845e+15	4395434233711910	4425967579004430	4454934616285670	4.46058e+15	4422236806359960	4340712245831490	4.25556e+15	4192850155597820	4.1364e+15	4046214345317920	3914937582196630	3796602041412730	3769236298384590	3877643550244190	4.11106e+15	4.42277e+15	4758237566241380	5076259611229210	5353537677182920	5580062558594680	5752027858164620
	38.2377	4.04679e+15	4.0283e+15	4.00328e+15	3981426467317020	3965947098346750	3956533322079500	3955106900139820	3961371691003460	3968705987980130	3976241722708430	3986015279534760	3996803423920400	4.00689e+15	4016692696090300	4.02995e+15	4046589605147150	4.06223e+15	4077244556689980	4093693003870750	4110552988045610	4127036503155270	4140965576329670	4.15233e+15	4163885264962530	4177889433821220	4196040952260370	4.21832e+15	4244412904802620	4271502756778200	4282281283753650	4.24964e+15	4160871950060650	4.03105e+15	3910150987420330	3829481186386960	3776107640275290	3711193766217340	3617856525818840	3535178155764510	3531286200342860	3651025099876910	3884587188963350	4182538568143970	4490177487318330	4776246023439650	5030441553645850	5244817589594030	5412398023321450
	40.103	3962335769484260	3946584284645260	3923695044502810	3903037047185480	3887625361579350	3877033287852370	3872597192215400	3873252797960800	3873474950074450	3872784111830670	3872426864089330	3874903657498890	3880725377972860	3890590749915160	3906344414071200	3924851396738740	3940094803177030	3952082108141050	3963561799640790	3976215151075550	3988304297004940	3997023685182220	4004513498958710	4.01473e+15	4.02873e+15	4046245860043590	4.06736e+15	4093967129378530	4.11583e+15	4105433816226400	4037564249742960	3917324489503840	3774687467235380	3653765640099980	3573971166976550	3520594975914180	3465016157900860	3397739987966860	3352125503622710	3379331356350580	3511964019966490	3736153514266300	4005908936894990	4275948179956810	4522081398210900	4741778333438270	4930678762442110	5075529234382420
	41.9682	3875099061308240	3862551633705160	3843307435070450	3824217433057950	3807644136737250	3795315487890080	3788376523899260	3784432291565870	3779733441727630	3773322995774630	3766671449906240	3763848094151090	3766227331873980	3774946323833550	3789699541119140	3805290641031270	3816985473753180	3824838178705440	3832363936572910	3841525157211310	3848678381472030	3853037756474720	3858827202177640	3868832998585320	3883154226588080	3901320488304750	3924444871088200	3953053150655740	3970108836992670	3944667336599990	3858245691626390	3730471835789000	3599154777957830	3493768148689030	3416163584608710	3353282477048670	3295332247983100	3251772757885400	3249818285564880	3315935472125700	3460088436302280	3665069708847300	3897564729387010	4127462245377690	4331840290932570	4510435533645960	4661250043069470	4767230309855810
	43.8335	3787404495864780	3776354701926770	3759939859375150	3742737203439790	3726258800305430	3713333945067570	3704532574853160	3697087187301630	3688684521090670	3678031136026770	3667848554348050	3661942873195650	3661782201542970	3668373894359960	3679904563167320	3691205659636970	3699149095622660	3703015320246490	3706033161007400	3709833837355730	3711522860903090	3712192504923660	3717200492750720	3728223824601370	3744080408509130	3763864740155140	3789713800836850	3819096950438320	3833667546294480	3805512555056030	3722006006184200	3606640328534350	3493020833766880	3396788888571310	3314510579071400	3241577326152290	3188299797063210	3176535205738160	3222553667026950	3325565286313400	3473670538165630	3651457542570000	3841872984142070	4028394750995860	4192606139392650	4326694134335040	4430328153484010	4.49708e+15
	45.6987	3701193140935650	3691896015535100	3678173559145320	3662536461387660	3646670207647730	3632865522192430	3620661662470110	3609239319668670	3598203781928250	3587077083890950	3577740455225490	3571501890183530	3569498659625960	3572968321742470	3580048317853720	3587063937137630	3590955831080700	3590890154670600	3589729174216590	3588301021174450	3586121307549220	3584890577478850	3588168443820030	3598561901122470	3614722229024550	3635639910955220	3661859365877650	3687229229599260	3696335887686570	3669360823739870	3599297312377150	3505510203181790	3410361064626750	3321402165797860	3239802750971350	3173099396448970	3143290437871120	3169961087297310	3254289160027280	3377880725400720	3516945883379060	3665077692142050	3817907394852530	3964984643936860	4090411582499840	4.17886e+15	4.23261e+15	4261135634163950
	47.5639	3616301910378510	3609013589413690	3597493930402690	3583149713935660	3567533992463510	3552501145509640	3537820056124730	3524704943832180	3514139867683010	3506569949725190	3500511764388320	3494399889604450	3489196530911610	3486895222484990	3487478647084160	3489010530773590	3488309874385830	3485938143966340	3484196891837740	3482914510713340	3481088188869390	3478671454376650	3478143472532980	3483882995991710	3496243159247180	3514244467574470	3533657078430550	3544927043936740	3536552221785610	3500436653049370	3437552059721460	3362276690249370	3286521034956330	3216683453502890	3159130733812330	3127052977200070	3139367069786250	3202972168233320	3308014171687770	3435094336980060	3556152185175640	3674194562761950	3798611677621780	3917452090192150	4013830066192530	4.07289e+15	4096577539030500	4100442740796340
	49.4292	3540368201216340	3534089782497010	3522844912745160	3508853765678060	3493502747778140	3477892834697120	3463135860184370	3451413776917700	3444220724659890	3440877791837090	3436698540587230	3429065764558900	3419116017013650	3409870304396260	3403719826750820	3399984308813590	3396524722006930	3394717889118380	3395722686886300	3398404433357140	3398778571477460	3393968863717590	3387199797912570	3384920653879420	3389468807480370	3397834264709440	3399822026259230	3384676886420400	3346682133105990	3290204997197490	3225792838212660	3162454968557560	3108281741724100	3070684169659880	3056648428168440	3081101107257700	3144862687160360	3239830602736200	3351677936633620	3467563285416940	3572638363156530	3673462118328950	3779350143830280	3879993320824590	3956560104404070	4001928744711430	4018780315525550	4022824758160840
	51.2944	3483966420585550	3477106396268130	3465184294544700	3451213588920010	3435791934477050	3420114847755980	3405455071049180	3394063705950560	3388027080145000	3385525696262110	3381010767288480	3371165127633720	3356569649221700	3341853947010420	3330480085526270	3322598895128700	3317803802773280	3317236133444720	3320940875876240	3326375795901120	3327256898131290	3320802455535930	3310300521099890	3301334031753770	3295396661470040	3286897409833560	3263704698197960	3217841412316730	3150320250627990	3078548190830060	3016915887867220	2971219586283290	2945025705382650	2943348270380150	2975313417141620	3053543646983290	3161824856937630	3277884189405590	3387226549152540	3489851340065750	3584350482033560	3676416803797790	3771381544798940	3859376761048120	3926857399845590	3969231306953090	3988052230969100	3997351093655550
	53.1596	3449229857372940	3440854993545710	3427977527307470	3414331342757580	3400038235619600	3385187433375650	3369326223193130	3355287145565990	3346196064320600	3340430732886100	3333062496694540	3319837823841700	3299980319726980	3278320380421850	3259304689558850	3246288659764580	3240075569233770	3240283597806900	3245397927182860	3251283143942240	3251794053389960	3245320069947390	3233500711557170	3219750558695220	3202395699823340	3174666139085420	3129250886835670	3063140940335610	2982784883976450	2912226058692740	2868201086508100	2853414209921690	2861648528435940	2894971613943860	2961243736407810	3071518810226810	3203466838231440	3325966925739040	3425872005552130	3516818531972260	3602218017898140	3690388491065940	3778407558740760	3852744526299250	3908129518443630	3943893491346700	3964035981454470	3980619200081170
	55.0248	3433824481718810	3424197584319520	3410361408843920	3396696819968430	3383481224960970	3369497748660830	3352891491548610	3335703654291530	3321284823131920	3309868883144290	3297152819910840	3277927079174300	3250273912415190	3218926531767580	3191027029536560	3172539909010880	3164624259566980	3165463224546750	3170231562500570	3172992900450150	3169325014636120	3158442068835330	3141434810746070	3120023798594770	3091852202771040	3053507937035570	3002712823458130	2938651055472280	2865496553447210	2808841107260820	2792800190792730	2815560821132410	2863982900209300	2930648097239430	3018811160263380	3136907419329020	3269279783591810	3390872023994710	3486300570823150	3566363012929460	3643142990152610	3723507850797900	3798644150710410	3856983951049680	3893575762847970	3919883201561900	3937884589143840	3956740422076230
	56.89	3441582762706420	3430244947351300	3413464806068510	3397599225806540	3383235502831980	3368762438991690	3352016512497770	3333111628626890	3315088206175050	3298346625709170	3278869034088750	3252067693195950	3215619945224860	3173809612821930	3137489823239950	3114234626056660	3103780604918360	3101110098165680	3098706648068770	3092071252344660	3079005571617750	3059422449370620	3033500324851250	3003927225186550	2972971656123600	2940467149404940	2903995585090610	2857613899794210	2805533491057520	2772293934513980	2790332029031870	2850093944446470	2933795831583910	3024682534977090	3123933337871660	3241331575368500	3368308640684450	3485398663781740	3571301742212500	3640426674016300	3703448709058730	3769368497696590	3829495461052510	3871271844047250	3892430557573290	3900578862857880	3905563479972590	3915665702821100
	58.7552	3468146392549240	3455285866775370	3434881738591710	3415473776062270	3397148945904650	3381356406860080	3365407356316930	3347796712457180	3330893239805930	3314254172232530	3292822787821020	3261809029732360	3217274795381990	3162982954741440	3113173413588960	3078973847189550	3056964623514970	3040125545313590	3022541991732500	3004410950537170	2985016501037990	2964547470778250	2936112936249450	2905848616389510	2882730236869310	2866231836527030	2845439104299050	2816603683684250	2791757584651310	2796407066236580	2851346679813110	2944591383708540	3051906956076420	3155401610672320	3254500712465260	3364997487886760	3483738854675240	3596532956899700	3678469432390150	3740382300124340	3789068550166260	3836175277421760	3879499397334720	3906860159126560	3912958047725590	3900167847560030	3889995304109290	3885778031558360
	60.6204	3504270171876380	3491851254707940	3470975199964800	3449300940514430	3429088963378710	3413211005634190	3398953892025880	3384172620215210	3373331237529490	3366824225598610	3354087460780850	3326196095381980	3278405681757990	3216868747662440	3148640918762710	3095635690971880	3051224167545250	3013186694849980	2979022620141840	2954837292951200	2937751654253130	2927693600188600	2902406071897210	2874430236203580	2859471985841190	2855985172756710	2854535184090940	2851562829988480	2853582266029840	2886271285076050	2964373153131290	3077514221610150	3196185620982050	3300223864071770	3391012436905760	3487691049732600	3596058100542050	3706663189787110	3793277504361540	3852297582364360	3893652911386980	3928015919748370	3958808956411800	3976210693681770	3973487908022720	3947524308296630	3917300979755630	3886188804567040
	62.4856	3556908218981170	3546445696266970	3526526335920250	3506142721545050	3484259686640750	3467838453803260	3453453773158810	3440045885184900	3432709074566880	3437082823716180	3443530034842540	3431845441653380	3393007613736260	3335356308849090	3268811498495190	3204402821525780	3138449423338070	3084581533115150	3039847130727590	3016406980605610	2995872911887100	2979625282075380	2957743825605310	2934168638043850	2927780679214010	2934982002053780	2947427913226670	2965816063076340	2987557195130520	3031612156868920	3116728665915920	3231801058920660	3348341502461320	3439995686371320	3517071827342070	3597955015012900	3690745653748170	3793565447447780	3884697383294050	3950573543469370	3995046424978740	4026779314709750	4.05029e+15	4.06262e+15	4055043205123770	4.0224e+15	3966902650992940	3902418541645160
	64.3507	3634603776790630	3629263334528650	3609381717379730	3590883421812340	3570164852751520	3548619575556930	3526243965636560	3514380244271830	3507347952250460	3520806951452400	3545523682251940	3556334054153630	3530625776155470	3485642790801640	3426443905240890	3356422957210480	3281129584365970	3227356751504530	3186429083483020	3166125566767060	3148260650495880	3135695620775360	3123271880454830	3110392366232270	3109781103790390	3123670740097760	3140198405048330	3166255774564350	3196107468525460	3241585113901340	3311222618086910	3403695091178130	3498340630626910	3574359055468320	3642239798321780	3711715716863240	3793196288383880	3877748830893890	3954046903793090	4014394223395400	4.0582e+15	4089733622155130	4110727300479560	4116969735049180	4104111042368510	4070215160230150	4.01335e+15	3934682014374630
	66.2159	3734489353104250	3744614447616220	3728053196883760	3710322739075010	3683701510053470	3648418563910870	3618684913832650	3607533640807660	3611367411376380	3637944729254150	3670016403910110	3674477422649130	3654080372472110	3614059733752960	3559760885115880	3498247335855800	3440667393629620	3402095994343690	3379104242746770	3370620558981690	3367716851629650	3372667087583820	3376319115265270	3380025027200900	3389739554270130	3410494135229330	3430974320192990	3456342248699400	3477200430290020	3500620850941650	3545710483589770	3603358807505350	3659184497067490	3708130294196660	3764059456614170	3822638651309790	3889186059616950	3952943551515820	4007996083215670	4.05158e+15	4083018169349610	4.10633e+15	4121648870003580	4.12127e+15	4.10786e+15	4.08188e+15	4028986537132120	3949938744051760
	68.081	3833035546160000	3841913546587670	3834754604077190	3824313177663930	3804013369009300	3770736413551040	3738169118539270	3728009988080000	3742771925220910	3776149055565390	3794160588938690	3786883566769440	3763769776466650	3727159987782310	3681492597315600	3635695076238070	3598324171509560	3579471083493500	3582118632222720	3595827417882000	3614781449213130	3634733764291980	3652385305132870	3675643944185800	3700002938302580	3724085499953490	3744726754873650	3759119127937080	3764363108911880	3771244945558100	3792863129211960	3817262033080230	3831568539629850	3850575047229800	3885784393859830	3932906483330950	3988046067689990	4032504263814440	4.06122e+15	4077998790769830	4.08491e+15	4.08964e+15	4.09116e+15	4086513460209930	4072464826758340	4057438800330960	4024230970006360	3961734752971820
	69.9461	3950594221008910	3956342214622440	3957058207847520	3952895130381020	3936327966026080	3908095939034000	3888522169422300	3885151506282210	3896909414300670	3915227515849820	3919946237301950	3904992341849750	3881648226518370	3854175733205590	3824535146363310	3799681008560330	3784552833317020	3790660455083630	3814800553641870	3847325676257050	3878872600879460	3902796178613620	3925286955064420	3947378317115280	3968730974753740	3988590510690590	3999874656208560	4000742625365400	3989980627476120	3984577624755670	3990189673567290	3996882146683550	3999757994611870	4010297703310970	4.036e+15	4.07591e+15	4121738872045790	4.15015e+15	4152826058495690	4.13519e+15	4110488991047620	4094947195510940	4.08512e+15	4074862450123190	4066589015572350	4.05743e+15	4029931144396510	3989552333420210
	71.8111	4081291599373790	4.08793e+15	4081420637959960	4.0735e+15	4056051422994140	4034653237831680	4.02939e+15	4.03358e+15	4050398646556040	4069342042867320	4.07613e+15	4065437292864120	4.04853e+15	4033718832494160	4.02392e+15	4017137354816610	4.02155e+15	4042408221231020	4075336348678060	4121836699173630	4152664225584730	4.17132e+15	4183666872636530	4.19791e+15	4.20703e+15	4213794510034270	4212226463164150	4200235242994400	4.18658e+15	4177226506814140	4.17741e+15	4171892978152890	4170318863834220	4.17904e+15	4197803620821980	4221665355801470	4.2485e+15	4261669699061680	4.24882e+15	4211504710872670	4166523533720830	4.13698e+15	4.11821e+15	4.1049e+15	4098291302294050	4090319678676420	4.06317e+15	4.04134e+15
	73.6761	4.21297e+15	4206663041261270	4192396889459390	4.17942e+15	4.1616e+15	4142961150038860	4.14236e+15	4156397435187250	4182027282570850	4208683235977100	4227342805298280	4.23343e+15	4226308826897270	4.22369e+15	4230670142207340	4.23434e+15	4.24905e+15	4.27291e+15	4304759404312530	4.34007e+15	4365036512891840	4379954219845340	4389243318360770	4.39797e+15	4406070864218300	4410440433618170	4.406e+15	4392603513787960	4.3811e+15	4.36832e+15	4.36091e+15	4.35064e+15	4344617943908940	4.34649e+15	4352192821647190	4.35847e+15	4.36942e+15	4371530489669240	4.34851e+15	4299449419862670	4.2538e+15	4220694339978510	4194477653666630	4170803554798950	4.15042e+15	4.13682e+15	4116902598022100	4103031092069820
	75.5411	4.31889e+15	4307297635175850	4.29287e+15	4.27742e+15	4257853158612490	4237393046407650	4234874231931040	4254198465858700	4.29025e+15	4325416307430620	4354031740397110	4.37225e+15	4.37834e+15	4.38222e+15	4389150900985780	4.39517e+15	4.40645e+15	4426194888747890	4453545806081660	4.47833e+15	4.49565e+15	4510097627216940	4521621064378700	4533394638852630	4547999426131750	4557703262472100	4561006426548040	4552011739730140	4541907940320550	4530182273476730	4516257991054740	4502786728415140	4496855705900420	4500585977035030	4506995256916760	4499184296585990	4.49251e+15	4486458362871730	4458245572074760	4407633227913900	4370654056378960	4343363688328930	4.31982e+15	4288940993164850	4.24722e+15	4220270538535990	4196849603854580	4185006719850650
	77.4059	4.41959e+15	4.4087e+15	4394739781199510	4.38125e+15	4360804608524850	4344798677969530	4337794823325150	4.34919e+15	4374794073229820	4.40757e+15	4.44301e+15	4469293942780350	4484672526516980	4.49317e+15	4.5014e+15	4507974237583570	4516502001975030	4530230364580840	4546881370890430	4563039656265690	4578418842490550	4594805262761950	4607588225595300	4618899121349920	4633071300523990	4643615777678060	4652848872286070	4655208322161180	4651436884740250	4644160068275380	4636451080992390	4625789643686380	4624723848770950	4634416460177210	4640191684456170	4632094282315430	4611736047671990	4589634443903830	4557004708316140	4525183220045690	4508017613728710	4495329157319130	4465767219293670	4417570925795940	4.36559e+15	4325569342943810	4296727797847830	4.27364e+15
	79.2706	4504676809834190	4497673654228170	4.48885e+15	4478531271872390	4460291849076470	4.44543e+15	4434884305019330	4437027592488060	4.44845e+15	4472502178622600	4504888359535970	4533727602305100	4553399697625260	4564467735218510	4576768412383330	4584119271841600	4588998777647960	4599689463808930	4606768642363160	4613263910948190	4625954627746780	4639147011868780	4649656106702130	4658361707196680	4668121202429010	4676998150747730	4690540046136120	4704212318493010	4709347929929990	4708121182510710	4706294595678650	4703996316793640	4708702986292020	4721006176477350	4728650981479930	4727984246272830	4714659222234170	4690259241898250	4657154442733030	4640290203596940	4633673511829320	4618071778274720	4587067964146850	4534140393616240	4.47144e+15	4433033318992380	4.40877e+15	4.38119e+15
	81.135	4573056164253490	4570902562571480	4562161094174000	4549323047272300	4539335998350690	4532848174967630	4523411406890830	4513711249482850	4508800625451360	4522541472631460	4540477369745030	4565523735960280	4584685068112600	4599537987885280	4609760418518610	4616979010289790	4622634978309850	4632231376481470	4637500867396710	4637416382741900	4650764645062860	4663868616871430	4672808442789210	4678687676326280	4686052483131380	4693127152562870	4702035944425950	4715461836595830	4724360137062510	4733624807174380	4738659007659590	4741680351651120	4746976736761540	4758241348854730	4768456414531180	4774041840528810	4769571480209540	4758166665985160	4744213128726320	4734384129380610	4721777485475360	4699993652439090	4664513792899170	4616303070480810	4565431867301260	4542189895378590	4518284494958990	4488459693100040
	82.9989	4612649910741270	4614312921035220	4605648187517000	4598493411765010	4592717465907340	4594043740614760	4582877613840560	4571441152515640	4562287792032600	4562657973792670	4569199150026610	4582677492505490	4594327212563060	4607853810772210	4618650495602540	4626081250615710	4631233286823950	4642487120943480	4649992452721650	4648261855942250	4655781835778990	4666619420526590	4672477894011710	4677393618329610	4686689413609750	4695472138911860	4699766292189290	4709581933920820	4718265089189150	4736253651401940	4745169432667550	4748151184452840	4751294695783780	4763639677587890	4771090089648670	4774892778736500	4779262840167500	4778189545670170	4774987403515780	4767806505835650	4755318666603260	4735299062959640	4708772815798610	4676495158776070	4649391017769500	4632984126173770	4616208038811160	4595557943787600
	84.862	4630377051960100	4630332148794330	4625126264636620	4623362771972420	4619170873150400	4617459786169150	4608995761303240	4600729146053670	4588312086060850	4581372836752330	4579585763187830	4584650825528010	4591456510878450	4604061282694080	4616192603963470	4622837816673170	4628618887762160	4640260471094320	4650655549546550	4649988322298230	4652741574945470	4660991713490040	4663951970967790	4663907440521290	4671862348478340	4678786397517150	4683580062237400	4693340876081370	4706911221205050	4728245339564260	4742142808385330	4743645156899140	4742016878409980	4744764697372780	4742240970404900	4740256089086510	4744474202472960	4750198358724490	4754447596895290	4757347033999450	4750210261439180	4735424669551320	4720023946355170	4704913144490490	4693335952332500	4691081646699180	4689853492097440	4680304026459380
	86.7225	4615984768164110	4618429632865910	4617942878306400	4620442137100680	4623317265530380	4623761806180870	4617789811468370	4611981242370670	4600823222347520	4590409279799000	4584972112011730	4585404745173010	4589969410665090	4604628639453400	4618951627457490	4626511793350060	4629384558546250	4635963468049090	4644805827233830	4644874303630520	4646911566720260	4655771840712570	4658520929047340	4656628606015140	4661246934892400	4664753461929620	4665726299951180	4673952257206220	4686960205120790	4705823647019340	4715899724346600	4721005922263910	4715275354467090	4708877708298310	4703337928869510	4697321201297530	4699615197786570	4710836392895530	4719588582184930	4731102173019500	4728805952290130	4722164839070930	4717754858770460	4714753198003980	4710206883151370	4718597613549560	4732878537774690	4732388891651680
	88.5722	4609564008123030	4615293560620880	4615820717538380	4621611061791270	4628882178931600	4634585266827360	4630883645602140	4621234283026020	4612666290068140	4604880506426090	4599010107433260	4597774546000840	4598859305436570	4611257854163710	4623605380829290	4634534833250160	4636008835314190	4640294899324260	4649371390600900	4646977088754210	4647411189220870	4655533213264200	4658324470493190	4661072617858450	4668318532512120	4669216480345950	4659788172888560	4659881897920760	4670999963949930	4687325285296740	4700856154162510	4706810995542640	4700847376033100	4688169565258430	4679798373790170	4669817117276730	4671357555095760	4688559873148900	4701702423717590	4715692625881180	4716468414318500	4718957369406180	4721755016935250	4720166598884730	4715351899531850	4724882502134340	4741436364377640	4744801777559250
[truncated: 144 more columns]

## Sheet: Subplot e)
HCOOH column bias (Center of the bins)	Probability of HCOOH column bias between IASI and EMAC(ref)	Probability of HCOOH column bias between IASI and EMAC(dioh)		Note: The mean, median and standard deviation of the EMAC-to-IASI column biases can be calculated using the HCOOH columns from EMAC simulations and IASI in the previous sheets.
-6875000000000000	0.00182352	0.000928337
-6625000000000000	0.00219274	0.000966013
-6375000000000000	0.00236907	0.00112576
-6125000000000000	0.00279707	0.00124029
-5875000000000000	0.00329439	0.00144375
-5625000000000000	0.00402079	0.00183407
-5375000000000000	0.00440508	0.00193956
-5125000000000000	0.00519477	0.00223042
-4875000000000000	0.00591363	0.00265088
-4625000000000000	0.00699719	0.00313615
-4375000000000000	0.00830982	0.00361388
-4125000000000000	0.00971288	0.00419862
-3875000000000000	0.0117896	0.00477431
-3625000000000000	0.0144766	0.00548111
-3375000000000000	0.0173415	0.00665509
-3125000000000000	0.0208228	0.00787429
-2875000000000000	0.0264983	0.0096541
-2625000000000000	0.0334367	0.0118906
-2375000000000000	0.0428798	0.0154457
-2125000000000000	0.0534954	0.0207836
-1875000000000000	0.0650665	0.0279842
-1625000000000000	0.0766451	0.0385426
-1375000000000000	0.0891731	0.0526002
-1125000000000000	0.0985002	0.0658562
-875000000000000	0.0838879	0.0748532
-625000000000000	0.0518075	0.0827215
-375000000000000	0.0262632	0.0890315
-125000000000000	0.01081	0.0884799
125000000000000	0.00451208	0.067642
375000000000000	0.00234345	0.0427924
625000000000000	0.00161103	0.0241262
875000000000000	0.00114083	0.0128219
1125000000000000	0.000869563	0.00704542
1375000000000000	0.000726394	0.00414135
1625000000000000	0.000578704	0.00286187
1875000000000000	0.000489788	0.00209177
2125000000000000	0.000409915	0.00168035
2375000000000000	0.000366211	0.00126893
2625000000000000	0.000333056	0.0010278
2875000000000000	0.000247155	0.000895182
3125000000000000	0.000221535	0.000773112
3375000000000000	0.00018838	0.000632957
3625000000000000	0.000156732	0.000556098
3875000000000000	0.000143169	0.000423478
4125000000000000	0.000120563	0.00037676
4375000000000000	0.000116042	0.000358676

## Sheet: Subplot f)
HCOOH column bias (Center of the bins)	Probability of HCOOH column bias between IASI and EMAC(ref)	Probability of HCOOH column bias between IASI and EMAC(diol)		Note: The mean, median and standard deviation of the EMAC-to-IASI column biases can be calculated using the HCOOH columns from EMAC simulations and IASI in the previous sheets.
-6875000000000000	0.00182352	0.000339084
-6625000000000000	0.00219274	0.000379774
-6375000000000000	0.00236907	0.000411422
-6125000000000000	0.00279707	0.000522943
-5875000000000000	0.00329439	0.00055007
-5625000000000000	0.00402079	0.00067214
-5375000000000000	0.00440508	0.00073845
-5125000000000000	0.00519477	0.00073845
-4875000000000000	0.00591363	0.000898196
-4625000000000000	0.00699719	0.00102931
-4375000000000000	0.00830982	0.00127345
-4125000000000000	0.00971288	0.00135483
-3875000000000000	0.0117896	0.00161555
-3625000000000000	0.0144766	0.00191093
-3375000000000000	0.0173415	0.00229522
-3125000000000000	0.0208228	0.00252279
-2875000000000000	0.0264983	0.00292366
-2625000000000000	0.0334367	0.00344962
-2375000000000000	0.0428798	0.00419711
-2125000000000000	0.0534954	0.00492802
-1875000000000000	0.0650665	0.00606283
-1625000000000000	0.0766451	0.00772057
-1375000000000000	0.0891731	0.0107407
-1125000000000000	0.0985002	0.0148745
-875000000000000	0.0838879	0.0211468
-625000000000000	0.0518075	0.0286323
-375000000000000	0.0262632	0.0359173
-125000000000000	0.01081	0.0419771
125000000000000	0.00451208	0.0472397
375000000000000	0.00234345	0.051901
625000000000000	0.00161103	0.0540771
875000000000000	0.00114083	0.0560137
1125000000000000	0.000869563	0.0569722
1375000000000000	0.000726394	0.0584747
1625000000000000	0.000578704	0.0575494
1875000000000000	0.000489788	0.0514639
2125000000000000	0.000409915	0.0422574
2375000000000000	0.000366211	0.0313027
2625000000000000	0.000333056	0.0229794
2875000000000000	0.000247155	0.0167688
3125000000000000	0.000221535	0.0117926
3375000000000000	0.00018838	0.00865494
3625000000000000	0.000156732	0.00620147
3875000000000000	0.000143169	0.00464319
4125000000000000	0.000120563	0.00367266
4375000000000000	0.000116042	0.00284228
