# Supplementary material for: Ubiquitous atmospheric production of organic acids mediated by cloud droplets
Source: Nature. 2021 May 12;593(7858):233–7. doi: 10.1038/s41586-021-03462-x (PMC8116209; doi:10.1038/s41586-021-03462-x)
Supplement: Supplementary file 4 — Source Data Fig. 3 [file 41586_2021_3462_MOESM4_ESM.xlsx]

## Sheet: Sheet1
Header:	Time_PTRToFMS	FormicAcid_ppbv	Time_Hantzsch_DOAS	Formaldehyde_ppbv	Formaldehyde+Methanediol_ppbv	Methanediol_ppbv		formaldehyde: column E (Hantzsch)
Instrument:	PTR-ToF-MS	PTR-ToF-MS	Hantzsch and DOAS	DOAS	Hantzsch	Hantzsch - DOAS		methanediol: column G (Hantzsch - DOAS)
	2018-07-13 06:30:19	0.943141	2018-07-13 06:31:15	0.356041	0.006654	-0.349387		formic acid: column C (DOAS)
	2018-07-13 06:31:19	0.675494	2018-07-13 06:31:24	0.344081	0.02018	-0.323901		Note: Methanediol has NaNs during certain periods of the experiment because DOAS was not measuring at the given times. DOAS is used to measure formaldehyde, so someone would expect to see the same NaNs showing up for the formaldehyde timeseries. The reason why we don't see NaNs for the formaldehyde timeseries in our plot is because of the way we plotted formaldehyde in IGOR using a solid line and…
	2018-07-13 06:32:19	0.410788	2018-07-13 06:31:29	0.331209	0.006658	-0.324551
	2018-07-13 06:33:19	0.66667	2018-07-13 06:31:38	0.3182	0.006661	-0.311539
	2018-07-13 06:34:19	0.251964	2018-07-13 06:31:43	0.306788	0.006662	-0.300126
	2018-07-13 06:35:19	0.175494	2018-07-13 06:31:49	0.297065	0.006665	-0.2904
	2018-07-13 06:36:19	0.346082	2018-07-13 06:31:53	0.286657	0.006666	-0.279991
	2018-07-13 06:37:19	0.287259	2018-07-13 06:32:02	0.274013	0.03365	-0.240363
	2018-07-13 06:38:19	0.263729	2018-07-13 06:32:08	0.262054	-0.007018	-0.269072
	2018-07-13 06:39:19	0.528435	2018-07-13 06:32:13	0.252011	0.02013	-0.231881
	2018-07-13 06:40:19	0.351964	2018-07-13 06:32:19	0.241741	-0.007069	-0.24881
	2018-07-13 06:41:19	0.410788	2018-07-13 06:32:24	0.232474	0.006438	-0.226036
	2018-07-13 06:42:19	0.0637291	2018-07-13 06:32:28	0.222752	0.006618	-0.216134
	2018-07-13 06:43:19	0.0666703	2018-07-13 06:32:37	0.210107	0.00662	-0.203487
	2018-07-13 06:44:19	0.469611	2018-07-13 06:32:43	0.198148	0.01995	-0.178198
	2018-07-13 06:45:20	0.510788	2018-07-13 06:32:48	0.188562	0.02047	-0.168092
	2018-07-13 06:46:20	0.519611	2018-07-13 06:32:53	0.178063	0.01995	-0.158113
	2018-07-13 06:47:20	0.569611	2018-07-13 06:33:01	0.166423	0.006449	-0.159974
	2018-07-13 06:48:20	0.757847	2018-07-13 06:33:06	0.154327	0.006928	-0.147399
	2018-07-13 06:49:20	1.12255	2018-07-13 06:33:15	0.140861	0.006633	-0.134228
	2018-07-13 06:50:20	0.96667	2018-07-13 06:33:21	0.128536	0.03368	-0.0948561
	2018-07-13 06:51:20	1.17549	2018-07-13 06:33:26	0.11927	0.006875	-0.112395
	2018-07-13 06:52:20	1.04902	2018-07-13 06:33:30	0.109547	0.0472	-0.0623469
	2018-07-13 06:53:20	1.52549	2018-07-13 06:33:39	0.0969027	0.03368	-0.0632227
	2018-07-13 06:54:20	1.10196	2018-07-13 06:33:45	0.0847149	0.03368	-0.0510349
	2018-07-13 06:55:20	1.32844	2018-07-13 06:33:50	0.075129	0.02016	-0.054969
	2018-07-13 06:56:20	1.39608	2018-07-13 06:33:55	0.0657714	0.006646	-0.0591254
	2018-07-13 06:57:20	1.01667	2018-07-13 06:34:01	0.0560485	0.006648	-0.0494005
	2018-07-13 06:58:20	1.35491	2018-07-13 06:34:05	0.045641	0.006649	-0.038992
	2018-07-13 06:59:20	1.00196	2018-07-13 06:34:14	0.0329968	0.02017	-0.0128268
	2018-07-13 07:00:20	1.37549	2018-07-13 06:34:20	0.0248509	0.006892	-0.0179589
	2018-07-13 07:01:20	1.02549	2018-07-13 06:34:25	0.0285234	-0.0061	-0.0346234
	2018-07-13 07:02:20	0.860788	2018-07-13 06:34:30	0.0328229	0.02108	-0.0117429
	2018-07-13 07:03:20	1.44608	2018-07-13 06:34:39	0.0378031	0.02108	-0.0167231
	2018-07-13 07:04:20	0.993141	2018-07-13 06:34:43	0.0425147	0.04827	0.00575535
	2018-07-13 07:05:20	1.02255	2018-07-13 06:34:52	0.0472978	0.007499	-0.0397988
	2018-07-13 07:06:20	0.9902	2018-07-13 06:34:57	0.0517227	0.02109	-0.0306327
	2018-07-13 07:07:20	0.969611	2018-07-13 06:35:03	0.0555385	0.02038	-0.0351585
	2018-07-13 07:08:20	1.19902	2018-07-13 06:35:07	0.059623	0.06099	0.00136698
	2018-07-13 07:09:20	1.56373	2018-07-13 06:35:16	0.0645853	0.02039	-0.0441953
	2018-07-13 07:10:20	1.48726	2018-07-13 06:35:22	0.0692789	0.03392	-0.0353589
	2018-07-13 07:11:20	1.74902	2018-07-13 06:35:27	0.0732201	0.006854	-0.0663661
	2018-07-13 07:12:20	1.59314	2018-07-13 06:35:33	0.0771613	0.02052	-0.0566413
	2018-07-13 07:13:20	2.04608	2018-07-13 06:35:38	0.0808338	0.006977	-0.0738568
	2018-07-13 07:14:20	2.16373	2018-07-13 06:35:43	0.0851333	0.02052	-0.0646133
	2018-07-13 07:15:20	1.45785	2018-07-13 06:35:52	0.0903285	0.02053	-0.0697985
	2018-07-13 07:16:20	1.2902	2018-07-13 06:35:57	0.094628	0.007043	-0.087585
	2018-07-13 07:17:20	1.37549	2018-07-13 06:36:02	0.0980318	0.02059	-0.0774418
	2018-07-13 07:18:20	1.80491	2018-07-13 06:36:07	0.102331	0.007046	-0.0952853
	2018-07-13 07:19:20	0.799023	2018-07-13 06:36:16	0.107311	0.02073	-0.0865815
	2018-07-13 07:20:20	1.43432	2018-07-13 06:36:20	0.111933	0.00705	-0.104883
	2018-07-13 07:21:20	1.13726	2018-07-13 06:36:29	0.116896	0.02073	-0.0961658
	2018-07-13 07:22:20	1.07549	2018-07-13 06:36:35	0.121589	0.04785	-0.0737394
	2018-07-13 07:23:20	1.22844	2018-07-13 06:36:40	0.125262	-0.006384	-0.131646
	2018-07-13 07:24:20	1.29314	2018-07-13 06:36:45	0.129561	0.007356	-0.122205
	2018-07-13 07:25:20	1.01079	2018-07-13 06:36:54	0.134757	0.00736	-0.127397
	2018-07-13 07:26:20	0.954906	2018-07-13 06:36:59	0.139056	0.02094	-0.118116
	2018-07-13 07:27:20	1.5402	2018-07-13 06:37:04	0.142728	0.007363	-0.135365
	2018-07-13 07:28:20	1.88726	2018-07-13 06:37:10	0.14667	0.007365	-0.139305
	2018-07-13 07:29:20	1.59902	2018-07-13 06:37:15	0.150342	0.007366	-0.142976
	2018-07-13 07:30:20	1.90491	2018-07-13 06:37:20	0.154642	0.02094	-0.133702
	2018-07-13 07:31:20	1.87844	2018-07-13 06:37:29	0.159035	0.007252	-0.151783
	2018-07-13 07:32:20	2.20491	2018-07-13 06:37:34	0.161534	-0.006367	-0.167901
	2018-07-13 07:33:20	2.19608	2018-07-13 06:37:40	0.163664	0.02076	-0.142904
	2018-07-13 07:34:20	1.78726	2018-07-13 06:37:44	0.165944	0.06136	-0.104584
	2018-07-13 07:35:20	1.59314	2018-07-13 06:37:53	0.168613	0.006961	-0.161652
	2018-07-13 07:36:20	1.92844	2018-07-13 06:37:58	0.171333	0.03376	-0.137573
	2018-07-13 07:37:20	1.73432	2018-07-13 06:38:06	0.174033	0.02025	-0.153783
	2018-07-13 07:38:20	1.71961	2018-07-13 06:38:12	0.176532	0.006729	-0.169803
	2018-07-13 07:39:20	1.03937	2018-07-13 06:38:17	0.178582	0.00673	-0.171852
	2018-07-13 07:40:20	0.98266	2018-07-13 06:38:22	0.180981	0.02025	-0.160731
	2018-07-13 07:41:20	0.455361	2018-07-13 06:38:31	0.183831	0.04685	-0.136981
	2018-07-13 07:42:20	1.10159	2018-07-13 06:38:36	0.186331	0.006379	-0.179952
	2018-07-13 07:43:20	1.12135	2018-07-13 06:38:42	0.18853	0.01987	-0.16866
	2018-07-13 07:44:20	1.17935	2018-07-13 06:38:47	0.19073	0.006382	-0.184348
	2018-07-13 07:45:20	1.34911	2018-07-13 06:38:53	0.19286	0.006444	-0.186416
	2018-07-13 07:46:20	1.29534	2018-07-13 06:38:57	0.195189	0.01994	-0.175249
	2018-07-13 07:47:20	1.38862	2018-07-13 06:39:06	0.197859	-0.007047	-0.204906
	2018-07-13 07:48:20	1.79074	2018-07-13 06:39:11	0.200329	0.00633	-0.193999
	2018-07-13 07:49:20	1.06344	2018-07-13 06:39:17	0.202458	0.01995	-0.182508
	2018-07-13 07:50:20	1.06261	2018-07-13 06:39:21	0.204738	0.04679	-0.157948
	2018-07-13 07:51:20	2.16178	2018-07-13 06:39:30	0.207407	0.01982	-0.187587
	2018-07-13 07:52:20	2.00507	2018-07-13 06:39:35	0.210127	0.01982	-0.190307
	2018-07-13 07:53:20	1.76012	2018-07-13 06:39:43	0.212827	0.01983	-0.192997
	2018-07-13 07:54:20	1.97106	2018-07-13 06:39:49	0.215326	0.006343	-0.208983
	2018-07-13 07:55:20	2.54964	2018-07-13 06:39:54	0.217376	0.01983	-0.197546
	2018-07-13 07:56:20	2.19293	2018-07-13 06:39:59	0.219776	0.006465	-0.213311
	2018-07-13 07:57:20	2.08328	2018-07-13 06:40:08	0.222675	0.006349	-0.216326
	2018-07-13 07:58:20	1.95598	2018-07-13 06:40:13	0.225075	0.00635	-0.218725
	2018-07-13 07:59:20	1.91692	2018-07-13 06:40:18	0.227124	0.006292	-0.220832
	2018-07-13 08:00:20	1.52785	2018-07-13 06:40:24	0.229324	0.01977	-0.209554
	2018-07-13 08:01:20	1.61232	2018-07-13 06:40:29	0.231374	0.01978	-0.211594
	2018-07-13 08:02:20	1.24384	2018-07-13 06:40:34	0.233253	0.01978	-0.213473
	2018-07-13 08:03:20	2.53713	2018-07-13 06:40:43	0.234359	0.01972	-0.214639
	2018-07-13 08:04:20	2.27454	2018-07-13 06:40:48	0.235329	0.006183	-0.229146
	2018-07-13 08:05:20	1.66489	2018-07-13 06:40:54	0.236156	0.01965	-0.216506
	2018-07-13 08:06:20	1.64641	2018-07-13 06:40:58	0.23704	0.006186	-0.230854
	2018-07-13 08:07:20	1.92205	2018-07-13 06:41:07	0.238076	0.006189	-0.231887
	2018-07-13 08:08:20	1.62417	2018-07-13 06:41:12	0.239132	0.006131	-0.233001
	2018-07-13 08:09:20	2.31745	2018-07-13 06:41:20	0.240179	0.006014	-0.234165
	2018-07-13 08:10:20	1.7931	2018-07-13 06:41:26	0.241149	0.01947	-0.221679
	2018-07-13 08:11:20	2.43639	2018-07-13 06:41:31	0.241945	-0.007438	-0.249383
	2018-07-13 08:12:20	2.07379	2018-07-13 06:41:36	0.242876	-0.007436	-0.250312
	2018-07-13 08:13:20	1.79061	2018-07-13 06:41:45	0.243982	0.01948	-0.224502
	2018-07-13 08:14:20	2.22802	2018-07-13 06:41:50	0.244952	0.01948	-0.225472
	2018-07-13 08:15:20	2.41248	2018-07-13 06:41:56	0.245805	0.01942	-0.226385
	2018-07-13 08:16:20	2.32636	2018-07-13 06:42:01	0.246659	0.03273	-0.213929
	2018-07-13 08:17:20	2.25494	2018-07-13 06:42:07	0.247485	0.005969	-0.241516
	2018-07-13 08:18:20	2.08941	2018-07-13 06:42:11	0.248389	0.00603	-0.242359
	2018-07-13 08:19:20	2.70035	2018-07-13 06:42:20	0.249425	0.01949	-0.229935
	2018-07-13 08:20:20	1.99363	2018-07-13 06:42:25	0.250384	0.01955	-0.230834
	2018-07-13 08:21:20	2.28692	2018-07-13 06:42:31	0.25121	0.01962	-0.23159
	2018-07-13 08:22:20	2.00374	2018-07-13 06:42:35	0.252095	0.006336	-0.245759
	2018-07-13 08:23:20	2.02644	2018-07-13 06:42:44	0.253111	0.02021	-0.232901
	2018-07-13 08:24:20	1.75797	2018-07-13 06:42:49	0.254205	0.03372	-0.220485
	2018-07-13 08:25:20	2.12479	2018-07-13 06:42:58	0.255331	0.02021	-0.235121
	2018-07-13 08:26:20	1.68572	2018-07-13 06:43:03	0.256262	0.007002	-0.24926
	2018-07-13 08:27:20	1.98489	2018-07-13 06:43:08	0.256999	-0.006532	-0.263531
	2018-07-13 08:28:20	2.29289	2018-07-13 06:43:13	0.25793	0.007005	-0.250925
	2018-07-13 08:29:20	2.16265	2018-07-13 06:43:22	0.259036	-0.006527	-0.265563
	2018-07-13 08:30:20	2.63241	2018-07-13 06:43:27	0.260006	0.006711	-0.253295
	2018-07-13 08:31:20	2.31981	2018-07-13 06:43:33	0.26086	0.02003	-0.24083
	2018-07-13 08:32:20	2.37781	2018-07-13 06:43:38	0.261713	-0.02045	-0.282163
	2018-07-13 08:33:20	2.87698	2018-07-13 06:43:44	0.258803	0.02003	-0.238773
	2018-07-13 08:34:20	2.5938	2018-07-13 06:43:48	0.254016	0.006539	-0.247477
	2018-07-13 08:35:20	3.33709	2018-07-13 06:43:57	0.248531	0.00684	-0.241691
	2018-07-13 08:36:20	3.00391	2018-07-13 06:44:02	0.243456	0.006782	-0.236674
	2018-07-13 08:37:20	2.97367	2018-07-13 06:44:08	0.23908	0.006844	-0.232236
	2018-07-13 08:38:20	2.8699	2018-07-13 06:44:12	0.234396	0.03389	-0.200506
	2018-07-13 08:39:20	2.19931	2018-07-13 06:44:21	0.229014	0.02037	-0.208644
	2018-07-13 08:40:20	1.96107	2018-07-13 06:44:26	0.22322	0.02037	-0.20285
	2018-07-13 08:41:20	2.4199	2018-07-13 06:44:35	0.217263	0.02057	-0.196693
	2018-07-13 08:42:20	2.85225	2018-07-13 06:44:40	0.212332	0.02037	-0.191962
	2018-07-13 08:43:20	2.64343	2018-07-13 06:44:45	0.208429	-0.006664	-0.215093
	2018-07-13 08:44:20	1.98754	2018-07-13 06:44:50	0.203498	0.007036	-0.196462
	2018-07-13 08:45:20	2.38166	2018-07-13 06:44:59	0.197643	0.02057	-0.177073
	2018-07-13 08:46:20	2.67872	2018-07-13 06:45:04	0.192507	0.007041	-0.185466
	2018-07-13 08:47:20	2.40813	2018-07-13 06:45:10	0.187987	0.007222	-0.180765
	2018-07-13 08:48:20	2.62284	2018-07-13 06:45:15	0.183467	0.02077	-0.162697
	2018-07-13 08:49:20	2.44931	2018-07-13 06:45:21	0.179092	0.007285	-0.171807
	2018-07-13 08:50:20	2.76696	2018-07-13 06:45:25	0.174305	0.007466	-0.166839
	2018-07-13 08:51:20	2.4699	2018-07-13 06:45:34	0.168819	0.02104	-0.147779
	2018-07-13 08:52:20	2.75813	2018-07-13 06:45:39	0.163745	-0.0061	-0.169845
	2018-07-13 08:53:20	2.62284	2018-07-13 06:45:45	0.159369	0.007293	-0.152076
	2018-07-13 08:54:20	3.18754	2018-07-13 06:45:49	0.154685	0.007294	-0.147391
	2018-07-13 08:55:20	2.70225	2018-07-13 06:45:58	0.149303	0.007118	-0.142185
	2018-07-13 08:56:20	3.12872	2018-07-13 06:46:03	0.143509	-0.00642	-0.149929
	2018-07-13 08:57:20	2.77284	2018-07-13 06:46:12	0.137551	-0.006636	-0.144187
	2018-07-13 08:58:20	2.89931	2018-07-13 06:46:17	0.132621	-0.02015	-0.152771
	2018-07-13 08:59:20	3.31401	2018-07-13 06:46:22	0.128717	0.02041	-0.108307
	2018-07-13 09:00:20	2.79931	2018-07-13 06:46:27	0.123787	0.02041	-0.103377
	2018-07-13 09:01:20	3.04343	2018-07-13 06:46:36	0.117932	0.02041	-0.0975217
	2018-07-13 09:02:20	2.6846	2018-07-13 06:46:41	0.112796	0.02041	-0.0923857
	2018-07-13 09:03:20	2.92578	2018-07-13 06:46:47	0.108212	0.04738	-0.0608323
	2018-07-13 09:04:20	3.06107	2018-07-13 06:46:52	0.105539	-0.006678	-0.112217
	2018-07-13 09:05:20	3.14048	2018-07-13 06:46:57	0.103121	0.006839	-0.0962816
	2018-07-13 09:06:20	3.08754	2018-07-13 06:47:02	0.100066	0.02036	-0.0797055
	2018-07-13 09:07:20	2.66107	2018-07-13 06:47:11	0.0964376	0.02036	-0.0760776
	2018-07-13 09:08:20	2.67284	2018-07-13 06:47:16	0.0932553	0.007143	-0.0861123
	2018-07-13 09:09:20	2.92284	2018-07-13 06:47:22	0.0905439	0.007146	-0.0833979
	2018-07-13 09:10:20	3.20519	2018-07-13 06:47:26	0.087578	0.02069	-0.066888
	2018-07-13 09:11:20	2.45519	2018-07-13 06:47:35	0.0842683	0.00715	-0.0771183
	2018-07-13 09:12:20	3.36107	2018-07-13 06:47:39	0.0810223	0.00727	-0.0737523
	2018-07-13 09:13:20	2.7846	2018-07-13 06:47:48	0.0774963	0.007273	-0.0702233
	2018-07-13 09:14:20	3.10813	2018-07-13 06:47:54	0.0741612	0.007335	-0.0668262
	2018-07-13 09:15:20	2.64048	2018-07-13 06:47:59	0.0715517	0.03445	-0.0371017
	2018-07-13 09:16:20	3.22578	2018-07-13 06:48:04	0.0684966	-0.006217	-0.0747136
	2018-07-13 09:17:20	3.29048	2018-07-13 06:48:13	0.0648687	0.02083	-0.0440387
	2018-07-13 09:18:20	2.89637	2018-07-13 06:48:18	0.0616864	0.007163	-0.0545234
	2018-07-13 09:19:20	3.23754	2018-07-13 06:48:24	0.0588223	0.007166	-0.0516563
	2018-07-13 09:20:20	3.9699	2018-07-13 06:48:29	0.0561491	0.02071	-0.0354391
	2018-07-13 09:21:20	4.59637	2018-07-13 06:48:34	0.0537305	0.007169	-0.0465615
	2018-07-13 09:22:20	4.60225	2018-07-13 06:48:39	0.0506754	0.03425	-0.0164254
	2018-07-13 09:23:20	4.73166	2018-07-13 06:48:48	0.0470476	-0.006367	-0.0534146
	2018-07-13 09:24:20	5.28166	2018-07-13 06:48:53	0.0438652	-0.006365	-0.0502302
	2018-07-13 09:25:20	5.42872	2018-07-13 06:48:59	0.0411539	0.02072	-0.0204339
	2018-07-13 09:26:20	5.60519	2018-07-13 06:49:03	0.0381879	0.02046	-0.0177279
	2018-07-13 09:27:20	6.30519	2018-07-13 06:49:12	0.0348783	0.006942	-0.0279363
	2018-07-13 09:28:20	6.04048	2018-07-13 06:49:16	0.0316323	0.02046	-0.0111723
	2018-07-13 09:29:20	5.90225	2018-07-13 06:49:25	0.0281062	0.006946	-0.0211602
	2018-07-13 09:30:20	6.04048	2018-07-13 06:49:31	0.0247711	-0.006627	-0.0313981
	2018-07-13 09:31:20	5.43166	2018-07-13 06:49:36	0.0221616	-0.02019	-0.0423516
	2018-07-13 09:32:20	5.71107	2018-07-13 06:49:41	0.0191066	-0.006678	-0.0257846
	2018-07-13 09:33:20	5.58754	2018-07-13 06:49:50	0.0154787	0.006835	-0.00864367
	2018-07-13 09:34:20	5.70519	2018-07-13 06:49:55	0.0150904	-0.006619	-0.0217094
	2018-07-13 09:35:20	6.08166	2018-07-13 06:50:01	0.0227041	0.02041	-0.00229412
	2018-07-13 09:36:20	6.11401	2018-07-13 06:50:06	0.0298103	0.0069	-0.0229103
	2018-07-13 09:37:20	6.1346	2018-07-13 06:50:11	0.0362396	0.006842	-0.0293976
	2018-07-13 09:38:20	5.91696	2018-07-13 06:50:16	0.0443609	0.006843	-0.0375179
	2018-07-13 09:39:20	6.05519	2018-07-13 06:50:25	0.0540049	0.02036	-0.0336449
	2018-07-13 09:40:20	6.93754	2018-07-13 06:50:30	0.0624646	-0.006608	-0.0690726
	2018-07-13 09:41:20	6.42284	2018-07-13 06:50:36	0.0696722	0.007029	-0.0626432
	2018-07-13 09:42:20	6.79048	2018-07-13 06:50:40	0.0773875	0.02056	-0.0568275
	2018-07-13 09:43:20	6.58166	2018-07-13 06:50:49	0.086084	0.02043	-0.065654
	2018-07-13 09:44:20	6.49637	2018-07-13 06:50:53	0.0963033	-0.006491	-0.102794
	2018-07-13 09:45:20	6.20813	2018-07-13 06:51:06	0.108316	0.02056	-0.0877561
	2018-07-13 09:46:20	6.22284	2018-07-13 06:51:12	0.118637	0.007041	-0.111596
	2018-07-13 09:47:20	6.7846	2018-07-13 06:51:18	0.12642	0.02057	-0.10585
	2018-07-13 09:48:20	6.79931	2018-07-13 06:51:23	0.135049	0.006925	-0.128124
	2018-07-13 09:49:20	6.49637	2018-07-13 06:51:32	0.144862	0.02044	-0.124422
	2018-07-13 09:50:20	6.3699	2018-07-13 06:51:37	0.152983	0.02032	-0.132663
	2018-07-13 09:51:20	6.57872	2018-07-13 06:51:42	0.15992	0.02025	-0.13967
	2018-07-13 09:52:20	6.19048	2018-07-13 06:51:48	0.167365	0.04725	-0.120115
	2018-07-13 09:53:20	6.3346	2018-07-13 06:51:53	0.174302	0.03369	-0.140612
	2018-07-13 09:54:20	6.54637	2018-07-13 06:51:58	0.182423	0.03369	-0.148733
	2018-07-13 09:55:20	6.53166	2018-07-13 06:52:07	0.192236	0.03355	-0.158686
	2018-07-13 09:56:20	6.88754	2018-07-13 06:52:12	0.200357	0.03369	-0.166667
	2018-07-13 09:57:20	6.58166	2018-07-13 06:52:17	0.206787	0.01994	-0.186847
	2018-07-13 09:58:20	6.01107	2018-07-13 06:52:22	0.214908	0.01975	-0.195158
	2018-07-13 09:59:20	6.96107	2018-07-13 06:52:31	0.224315	0.01975	-0.204565
	2018-07-13 10:00:20	7.2846	2018-07-13 06:52:35	0.233046	0.01975	-0.213296
	2018-07-13 10:01:20	6.47284	2018-07-13 06:52:44	0.242419	0.01975	-0.222669
	2018-07-13 10:02:20	6.35519	2018-07-13 06:52:50	0.251285	0.04668	-0.204605
	2018-07-13 10:03:20	6.60813	2018-07-13 06:52:55	0.258222	0.01976	-0.238462
	2018-07-13 10:04:20	6.53754	2018-07-13 06:53:00	0.266343	0.01969	-0.246653
	2018-07-13 10:05:20	7.12578	2018-07-13 06:53:09	0.261227	0.01976	-0.241467
	2018-07-13 10:06:20	6.64637	2018-07-13 06:53:14	0.255298	0.06015	-0.195148
	2018-07-13 10:07:20	6.82872	2018-07-13 06:53:19	0.250233	0.03323	-0.217003
	2018-07-13 10:08:20	6.79637	2018-07-13 06:53:25	0.244797	0.03344	-0.211357
	2018-07-13 10:09:20	6.21696	2018-07-13 06:53:30	0.239733	0.01996	-0.219773
	2018-07-13 10:10:20	6.72578	2018-07-13 06:53:35	0.233803	0.01996	-0.213843
	2018-07-13 10:11:20	6.65813	2018-07-13 06:53:44	0.226762	0.006492	-0.22027
	2018-07-13 10:12:20	6.48166	2018-07-13 06:53:49	0.220585	0.01965	-0.200935
	2018-07-13 10:13:20	6.78754	2018-07-13 06:53:55	0.215323	0.006197	-0.209126
	2018-07-13 10:14:20	6.29931	2018-07-13 06:53:59	0.209566	0.04655	-0.163016
	2018-07-13 10:15:20	7.59048	2018-07-13 06:54:08	0.203143	0.0331	-0.170043
	2018-07-13 10:16:20	6.44931	2018-07-13 06:54:12	0.196843	0.01959	-0.177253
	2018-07-13 10:17:20	6.44048	2018-07-13 06:54:21	0.189999	0.01953	-0.170469
	2018-07-13 10:18:20	7.37284	2018-07-13 06:54:27	0.183526	0.01953	-0.163996
	2018-07-13 10:19:20	7.02872	2018-07-13 06:54:32	0.178461	0.01895	-0.159511
	2018-07-13 10:20:20	7.1199	2018-07-13 06:54:37	0.172532	0.03297	-0.139562
	2018-07-13 10:21:20	6.4199	2018-07-13 06:54:46	0.16549	0.04649	-0.119
	2018-07-13 10:22:20	6.54637	2018-07-13 06:54:51	0.159314	0.04649	-0.112824
	2018-07-13 10:23:20	6.76107	2018-07-13 06:54:57	0.153878	0.01934	-0.134538
	2018-07-13 10:24:20	7.50519	2018-07-13 06:55:02	0.148443	0.03277	-0.115673
	2018-07-13 10:25:20	7.05519	2018-07-13 06:55:08	0.143181	0.01935	-0.123831
	2018-07-13 10:26:20	6.37578	2018-07-13 06:55:12	0.137424	0.0462	-0.091224
	2018-07-13 10:27:20	6.29931	2018-07-13 06:55:21	0.130827	0.05995	-0.0708774
	2018-07-13 10:28:20	7.2846	2018-07-13 06:55:26	0.124725	0.03278	-0.091945
	2018-07-13 10:29:20	7.37284	2018-07-13 06:55:32	0.119463	0.05963	-0.0598325
	2018-07-13 10:30:20	6.93166	2018-07-13 06:55:36	0.11383	0.005811	-0.108019
	2018-07-13 10:31:20	6.71107	2018-07-13 06:55:45	0.107356	0.03258	-0.0747765
	2018-07-13 10:32:20	7.29048	2018-07-13 06:55:50	0.100389	0.03244	-0.0679493
	2018-07-13 10:33:20	7.0846	2018-07-13 06:55:59	0.093348	0.01917	-0.074178
	2018-07-13 10:34:20	6.44343	2018-07-13 06:56:04	0.0871714	0.04577	-0.0414015
	2018-07-13 10:35:20	7.1346	2018-07-13 06:56:10	0.0824843	0.04599	-0.0364943
	2018-07-13 10:36:20	7.27284	2018-07-13 06:56:14	0.086941	0.01924	-0.067701
	2018-07-13 10:37:20	6.94637	2018-07-13 06:56:23	0.0923554	0.03259	-0.0597654
	2018-07-13 10:38:20	7.16401	2018-07-13 06:56:29	0.0975744	0.01918	-0.0783944
	2018-07-13 10:39:20	7.16696	2018-07-13 06:56:34	0.101679	0.046	-0.0556792
	2018-07-13 10:40:20	7.31696	2018-07-13 06:56:39	0.105686	0.01879	-0.0868963
	2018-07-13 10:41:20	6.95519	2018-07-13 06:56:45	0.10985	0.03211	-0.0777397
	2018-07-13 10:42:20	6.79048	2018-07-13 06:56:49	0.114306	0.03274	-0.0815664
	2018-07-13 10:43:20	7.1346	2018-07-13 06:56:58	0.119721	0.01932	-0.100401
	2018-07-13 10:44:20	6.75519	2018-07-13 06:57:04	0.124842	0.03288	-0.0919621
	2018-07-13 10:45:20	7.01107	2018-07-13 06:57:09	0.128849	0.04639	-0.0824591
	2018-07-13 10:46:20	7.14343	2018-07-13 06:57:14	0.13354	0.03295	-0.10059
	2018-07-13 10:47:20	6.66107	2018-07-13 06:57:23	0.138974	0.04639	-0.0925843
	2018-07-13 10:48:20	7.13166	2018-07-13 06:57:27	0.144115	0.01965	-0.124465
	2018-07-13 10:49:20	6.89637	2018-07-13 06:57:36	0.149334	0.01972	-0.129614
	2018-07-13 10:50:20	7.34637	2018-07-13 06:57:41	0.154162	0.03352	-0.120642
	2018-07-13 10:51:20	7.03754	2018-07-13 06:57:47	0.158326	0.006631	-0.151695
	2018-07-13 10:52:20	7.25813	2018-07-13 06:57:51	0.162782	0.006632	-0.15615
	2018-07-13 10:53:20	7.2699	2018-07-13 06:58:00	0.168197	0.02011	-0.148087
	2018-07-13 10:54:20	6.94343	2018-07-13 06:58:06	0.173318	0.02012	-0.153198
	2018-07-13 10:55:20	7.19931	2018-07-13 06:58:11	0.177618	0.04723	-0.130388
	2018-07-13 10:56:20	7.72201	2018-07-13 06:58:17	0.182016	0.02012	-0.161896
	2018-07-13 10:57:20	7.97706	2018-07-13 06:58:22	0.185984	0.03374	-0.152244
	2018-07-13 10:58:20	7.92035	2018-07-13 06:58:26	0.190148	0.04708	-0.143068
	2018-07-13 10:59:20	7.64599	2018-07-13 06:58:35	0.195562	0.02013	-0.175432
	2018-07-13 11:00:20	6.97458	2018-07-13 06:58:41	0.200683	0.06073	-0.139953
	2018-07-13 11:01:20	7.72669	2018-07-13 06:58:46	0.204788	0.02026	-0.184528
	2018-07-13 11:02:20	7.72586	2018-07-13 06:58:51	0.209284	0.02026	-0.189024
	2018-07-13 11:03:20	7.41327	2018-07-13 06:58:59	0.214268	0.02026	-0.194008
	2018-07-13 11:04:20	7.70362	2018-07-13 06:59:04	0.219546	0.03376	-0.185786
	2018-07-13 11:05:20	7.64985	2018-07-13 06:59:13	0.225117	0.03369	-0.191427
	2018-07-13 11:06:20	7.44019	2018-07-13 06:59:18	0.227941	0.04718	-0.180761
	2018-07-13 11:07:20	7.63054	2018-07-13 06:59:24	0.224781	0.03369	-0.191091
	2018-07-13 11:08:20	7.73265	2018-07-13 06:59:28	0.221325	0.04718	-0.174145
	2018-07-13 11:09:20	7.5583	2018-07-13 06:59:37	0.217364	0.03377	-0.183594
	2018-07-13 11:10:20	7.67806	2018-07-13 06:59:42	0.2137	0.03377	-0.17993
	2018-07-13 11:11:20	7.38605	2018-07-13 06:59:48	0.210437	0.0337	-0.176737
	2018-07-13 11:12:20	7.34405	2018-07-13 06:59:53	0.207173	0.04726	-0.159913
	2018-07-13 11:13:20	7.33733	2018-07-13 06:59:59	0.204014	0.0337	-0.170314
	2018-07-13 11:14:20	7.77474	2018-07-13 07:00:03	0.200558	0.02015	-0.180408
	2018-07-13 11:15:20	7.81803	2018-07-13 07:00:12	0.196597	0.04712	-0.149477
	2018-07-13 11:16:20	7.82603	2018-07-13 07:00:17	0.192933	0.03413	-0.158803
	2018-07-13 11:17:20	7.11637	2018-07-13 07:00:23	0.189774	0.04765	-0.142124
	2018-07-13 11:18:20	8.03025	2018-07-13 07:00:27	0.186391	0.03427	-0.152121
	2018-07-13 11:19:20	7.77648	2018-07-13 07:00:36	0.182505	0.0478	-0.134705
	2018-07-13 11:20:20	7.53448	2018-07-13 07:00:41	0.178322	0.0478	-0.130522
	2018-07-13 11:21:20	7.97188	2018-07-13 07:00:50	0.17402	0.0478	-0.12622
	2018-07-13 11:22:20	7.66811	2018-07-13 07:00:55	0.17046	0.03449	-0.13597
	2018-07-13 11:23:20	7.8467	2018-07-13 07:01:00	0.167642	0.0347	-0.132942
	2018-07-13 11:24:20	7.25763	2018-07-13 07:01:05	0.164082	0.02115	-0.142932
	2018-07-13 11:25:20	7.73622	2018-07-13 07:01:14	0.159854	0.02115	-0.138704
	2018-07-13 11:26:20	7.76774	2018-07-13 07:01:19	0.156146	0.03471	-0.121436
	2018-07-13 11:27:20	7.34632	2018-07-13 07:01:25	0.152882	0.03471	-0.118172
	2018-07-13 11:28:20	7.84255	2018-07-13 07:01:30	0.149619	0.04826	-0.101359
	2018-07-13 11:29:20	7.7329	2018-07-13 07:01:36	0.146459	0.02122	-0.125239
	2018-07-13 11:30:20	7.95266	2018-07-13 07:01:40	0.143003	0.03471	-0.108293
	2018-07-13 11:31:20	7.94007	2018-07-13 07:01:49	0.139042	0.04797	-0.0910723
	2018-07-13 11:32:20	8.43924	2018-07-13 07:01:54	0.135378	0.04767	-0.0877084
	2018-07-13 11:33:20	8.46488	2018-07-13 07:02:00	0.132219	0.03416	-0.0980589
	2018-07-13 11:34:20	8.29935	2018-07-13 07:02:04	0.128837	0.0476	-0.0812368
	2018-07-13 11:35:20	8.94558	2018-07-13 07:02:13	0.12495	0.04394	-0.0810104
	2018-07-13 11:36:20	8.71828	2018-07-13 07:02:18	0.120767	0.01741	-0.103357
	2018-07-13 11:37:20	8.4851	2018-07-13 07:02:27	0.118929	0.01742	-0.101509
	2018-07-13 11:38:20	8.81074	2018-07-13 07:02:32	0.123252	0.04395	-0.0793018
	2018-07-13 11:39:20	8.37167	2018-07-13 07:02:37	0.126674	0.03068	-0.095994
	2018-07-13 11:40:20	8.4032	2018-07-13 07:02:42	0.130997	0.04604	-0.0849569
	2018-07-13 11:41:20	8.30237	2018-07-13 07:02:51	0.13613	0.01995	-0.11618
	2018-07-13 11:42:20	8.01625	2018-07-13 07:02:56	0.140633	0.03362	-0.107013
	2018-07-13 11:43:20	8.86836	2018-07-13 07:03:02	0.144596	0.0339	-0.110696
	2018-07-13 11:44:20	8.68812	2018-07-13 07:03:07	0.148559	0.04822	-0.100339
	2018-07-13 11:45:20	8.72258	2018-07-13 07:03:13	0.152395	0.04837	-0.104025
	2018-07-13 11:46:20	8.8394	2018-07-13 07:03:17	0.156592	0.04845	-0.108142
	2018-07-13 11:47:20	8.99152	2018-07-13 07:03:26	0.161401	0.03503	-0.126371
	2018-07-13 11:48:20	8.6848	2018-07-13 07:03:31	0.16585	0.07575	-0.0901
	2018-07-13 11:49:20	8.51633	2018-07-13 07:03:37	0.169687	0.03503	-0.134657
	2018-07-13 11:50:20	8.38315	2018-07-13 07:03:41	0.173793	0.03503	-0.138763
	2018-07-13 11:51:20	8.87938	2018-07-13 07:03:50	0.178512	0.02146	-0.157052
	2018-07-13 11:52:20	8.78149	2018-07-13 07:03:55	0.183592	0.0349	-0.148692
	2018-07-13 11:53:20	8.57478	2018-07-13 07:04:04	0.188815	0.02114	-0.167675
	2018-07-13 11:54:20	8.92689	2018-07-13 07:04:09	0.193138	0.02127	-0.171868
	2018-07-13 11:55:20	8.48783	2018-07-13 07:04:14	0.19656	0.06179	-0.13477
	2018-07-13 11:56:20	8.77523	2018-07-13 07:04:19	0.200883	0.03435	-0.166533
	2018-07-13 11:57:20	8.78029	2018-07-13 07:04:28	0.206017	0.03435	-0.171667
	2018-07-13 11:58:20	9.17064	2018-07-13 07:04:33	0.21052	0.02095	-0.18957
	2018-07-13 11:59:20	9.73157	2018-07-13 07:04:39	0.214482	0.0614	-0.153082
	2018-07-13 12:00:20	9.98074	2018-07-13 07:04:44	0.245103	0.03435	-0.210753
	2018-07-13 12:01:20	9.57992	2018-07-13 07:07:18	0.230793	0.04778	-0.183013
	2018-07-13 12:02:20	8.98203	2018-07-13 07:07:23	0.21667	0.03399	-0.18268
	2018-07-13 12:03:20	9.60473	2018-07-13 07:07:29	0.214901	0.02017	-0.194731
	2018-07-13 12:04:20	9.81272	2018-07-13 07:07:33	0.213007	0.06058	-0.152427
	2018-07-13 12:05:20	9.40601	2018-07-13 07:07:42	0.210706	0.04749	-0.163216
	2018-07-13 12:06:20	9.54048	2018-07-13 07:07:48	0.208529	0.03392	-0.174609
	2018-07-13 12:07:20	9.96612	2018-07-13 07:07:53	0.206702	0.0205	-0.186202
	2018-07-13 12:08:20	10.1918	2018-07-13 07:07:59	0.204874	0.06099	-0.143884
	2018-07-13 12:09:20	9.46446	2018-07-13 07:08:04	0.203171	0.04749	-0.155681
	2018-07-13 12:10:20	9.11952	2018-07-13 07:08:09	0.201177	0.034	-0.167177
	2018-07-13 12:11:20	9.68045	2018-07-13 07:08:18	0.19881	0.06099	-0.13782
	2018-07-13 12:12:20	9.37962	2018-07-13 07:08:23	0.196733	0.0475	-0.149233
	2018-07-13 12:13:20	9.95821	2018-07-13 07:08:29	0.194964	0.061	-0.133964
	2018-07-13 12:14:20	9.71914	2018-07-13 07:08:33	0.19307	0.04743	-0.14564
	2018-07-13 12:15:20	9.45655	2018-07-13 07:08:42		0.0338
	2018-07-13 12:16:20	9.80278	2018-07-13 07:08:47		0.0338
	2018-07-13 12:17:20	9.52842	2018-07-13 07:08:56		0.04721
	2018-07-13 12:18:20	9.66877	2018-07-13 07:09:01		0.04691
	2018-07-13 12:19:20	11.1121	2018-07-13 07:09:07		0.03374
	2018-07-13 12:20:20	10.2406	2018-07-13 07:09:11		0.04684
	2018-07-13 12:21:20	10.7104	2018-07-13 07:09:20		0.06022
	2018-07-13 12:22:20	10.3508	2018-07-13 07:09:26		0.0334
	2018-07-13 12:23:20	9.60286	2018-07-13 07:09:31		0.04677
	2018-07-13 12:24:20	10.1932	2018-07-13 07:09:37		0.04678
	2018-07-13 12:25:20	10.21	2018-07-13 07:09:42		0.0603
	2018-07-13 12:26:20	9.90038	2018-07-13 07:09:47		0.04685
	2018-07-13 12:27:20	10.1643	2018-07-13 07:09:55		0.04693
	2018-07-13 12:28:20	11.2017	2018-07-13 07:10:01		0.06087
	2018-07-13 12:29:20	11.3155	2018-07-13 07:10:06		0.04716
	2018-07-13 12:30:20	10.1147	2018-07-13 07:10:11		0.04716
	2018-07-13 12:31:20	10.9992	2018-07-13 07:10:20		0.04739
	2018-07-13 12:32:20	10.3983	2018-07-13 07:10:24		0.0337
	2018-07-13 12:33:20	10.9858	2018-07-13 07:10:33		0.04732
	2018-07-13 12:34:20	10.7937	2018-07-13 07:10:38		0.03391
	2018-07-13 12:35:20	10.4282	2018-07-13 07:10:44		0.03384
	2018-07-13 12:36:20	10.4186	2018-07-13 07:10:48		0.04717
	2018-07-13 12:37:20	10.8942	2018-07-13 07:10:57		0.02024
	2018-07-13 12:38:20	10.511	2018-07-13 07:11:03		0.02024
	2018-07-13 12:39:20	10.6278	2018-07-13 07:11:08		0.03336
	2018-07-13 12:40:20	10.9388	2018-07-13 07:11:14		0.04733
	2018-07-13 12:41:20	11.2468	2018-07-13 07:11:19		0.03385
	2018-07-13 12:42:20	10.4048	2018-07-13 07:11:24		0.04733
	2018-07-13 12:43:20	10.6922	2018-07-13 07:11:33		0.04674
	2018-07-13 12:44:20	9.79429	2018-07-13 07:11:38		0.04674
	2018-07-13 12:45:21	10.9111	2018-07-13 07:11:43		0.04682
	2018-07-13 12:46:21	10.9338	2018-07-13 07:11:48		0.04764
	2018-07-13 12:47:21	11.2594	2018-07-13 07:11:57		0.04794
	2018-07-13 12:48:21	11.3792	2018-07-13 07:12:01		0.03415
	2018-07-13 12:49:21	11.2166	2018-07-13 07:12:10		0.04765
	2018-07-13 12:50:21	10.7275	2018-07-13 07:12:15		0.03401
	2018-07-13 12:51:21	10.462	2018-07-13 07:12:21		0.0475
	2018-07-13 12:52:21	10.4494	2018-07-13 07:12:25		0.06099
	2018-07-13 12:53:21	10.2192	2018-07-13 07:12:34		0.04751
	2018-07-13 12:54:21	11.0007	2018-07-13 07:12:40		0.03402
	2018-07-13 12:55:21	10.1381	2018-07-13 07:12:45		0.04751
	2018-07-13 12:56:21	10.2961	2018-07-13 07:12:51		0.03402
	2018-07-13 12:57:21	11.3512	2018-07-13 07:12:56		0.04751
	2018-07-13 12:58:21	10.6297	2018-07-13 07:13:00		0.03403
	2018-07-13 12:59:21	11.376	2018-07-13 07:13:09		0.03417
	2018-07-13 13:00:21	10.2457	2018-07-13 07:13:15		0.03417
	2018-07-13 13:01:21	9.88314	2018-07-13 07:13:20		0.03417
	2018-07-13 13:02:21	10.3205	2018-07-13 07:13:25		0.04782
	2018-07-13 13:03:21	11.2638	2018-07-13 07:13:34		0.03418
	2018-07-13 13:04:21	10.9571	2018-07-13 07:13:38		0.03383
	2018-07-13 13:05:21	10.4975	2018-07-13 07:13:47		0.04768
	2018-07-13 13:06:21	10.9819	2018-07-13 07:13:53		0.06118
	2018-07-13 13:07:21	11.0341	2018-07-13 07:13:58		0.03383
	2018-07-13 13:08:21	11.0773	2018-07-13 07:14:03		0.02069
	2018-07-13 13:09:21	11.0442	2018-07-13 07:14:11		0.04784
	2018-07-13 13:10:21	10.6639	2018-07-13 07:14:17		0.04799
	2018-07-13 13:11:21	10.3307	2018-07-13 07:14:22		0.03447
	2018-07-13 13:12:21	10.8917	2018-07-13 07:14:28		0.06151
	2018-07-13 13:13:21	11.0114	2018-07-13 07:14:33		0.07504
	2018-07-13 13:14:21	10.8106	2018-07-13 07:14:37		0.048
	2018-07-13 13:15:21	10.5862	2018-07-13 07:14:46		0.06152
	2018-07-13 13:16:21	10.7589	2018-07-13 07:14:52		0.048
	2018-07-13 13:17:21	10.7169	2018-07-13 07:14:57		0.03448
	2018-07-13 13:18:21	10.9808	2018-07-13 07:15:02		0.06144
	2018-07-13 13:19:21	11.1976	2018-07-13 07:15:11		0.06129
	2018-07-13 13:20:21	11.0556	2018-07-13 07:15:15	0.13305	0.06129	-0.0717603
	2018-07-13 13:21:21	9.94598	2018-07-13 07:15:24	0.138463	0.07497	-0.0634932
	2018-07-13 13:22:21	9.93339	2018-07-13 07:15:29	0.143471	0.04786	-0.0956106
	2018-07-13 13:23:21	10.0149	2018-07-13 07:15:35	0.147789	0.06146	-0.0863288
	2018-07-13 13:24:21	10.4523	2018-07-13 07:15:39	0.152512	0.07506	-0.0774524
	2018-07-13 13:25:21	10.7838	2018-07-13 07:15:48	0.157925	0.06146	-0.0964653
	2018-07-13 13:26:21	10.5007	2018-07-13 07:15:53	0.162933	0.06146	-0.101473
	2018-07-13 13:27:21	10.3381	2018-07-13 07:15:59	0.167393	0.04802	-0.119373
	2018-07-13 13:28:21	10.449	2018-07-13 07:16:04	0.171853	0.02098	-0.150873
	2018-07-13 13:29:21	10.8629	2018-07-13 07:16:10	0.176171	0.06155	-0.114621
	2018-07-13 13:30:21	10.6738	2018-07-13 07:16:14	0.180793	0.03465	-0.146143
	2018-07-13 13:31:21	11.0524	2018-07-13 07:16:23	0.186409	0.04803	-0.138379
	2018-07-13 13:32:21	10.6898	2018-07-13 07:16:29	0.191721	0.06163	-0.130091
	2018-07-13 13:33:21	11.4949	2018-07-13 07:16:34	0.195877	0.03451	-0.161367
	2018-07-13 13:34:21	11.3764	2018-07-13 07:16:39	0.200742	0.06156	-0.139182
	2018-07-13 13:35:21	10.452	2018-07-13 07:16:48	0.206378	0.07508	-0.131298
	2018-07-13 13:36:21	11.2188	2018-07-13 07:16:52	0.21171	0.06156	-0.15015
	2018-07-13 13:37:21	10.9768	2018-07-13 07:17:01	0.217123	0.06124	-0.155883
	2018-07-13 13:38:21	10.1995	2018-07-13 07:17:06	0.22213	0.04767	-0.17446
	2018-07-13 13:39:21	9.89577	2018-07-13 07:17:12	0.226448	0.06101	-0.165438
	2018-07-13 13:40:21	10.8538	2018-07-13 07:17:16	0.231071	0.04745	-0.183621
	2018-07-13 13:41:21	10.9029	2018-07-13 07:17:25	0.236686	0.04753	-0.189156
	2018-07-13 13:42:21	9.84623	2018-07-13 07:17:31	0.241998	0.06093	-0.181068
	2018-07-13 13:43:21	10.1189	2018-07-13 07:17:36	0.246458	0.06094	-0.185518
	2018-07-13 13:44:21	9.83281	2018-07-13 07:17:42	0.250918	0.0607	-0.190218
	2018-07-13 13:45:21	10.8114	2018-07-13 07:17:47	0.255175	0.0879	-0.167275
	2018-07-13 13:46:21	10.2988	2018-07-13 07:17:52	0.259838	0.08763	-0.172208
	2018-07-13 13:47:21	10.8774	2018-07-13 07:18:00	0.265312	0.04746	-0.217852
	2018-07-13 13:48:21	10.5618	2018-07-13 07:18:06	0.27038	0.07443	-0.19595
	2018-07-13 13:49:21	10.0522	2018-07-13 07:18:11	0.274536	0.03399	-0.240546
	2018-07-13 13:50:21	10.4072	2018-07-13 07:18:16		0.04747
	2018-07-13 13:51:21	10.9123	2018-07-13 07:18:25		0.06095
	2018-07-13 13:52:21	11.3526	2018-07-13 07:18:29		0.04747
	2018-07-13 13:53:21	10.5606	2018-07-13 07:18:38		0.07444
	2018-07-13 13:54:21	11.4157	2018-07-13 07:18:44		0.06104
	2018-07-13 13:55:21	10.3708	2018-07-13 07:18:49		0.06104
	2018-07-13 13:56:21	10.6729	2018-07-13 07:18:54		0.08801
	2018-07-13 13:57:21	10.9544	2018-07-13 07:19:03		0.0881
	2018-07-13 13:58:21	10.4183	2018-07-13 07:19:08		0.06104
	2018-07-13 13:59:21	11.8763	2018-07-13 07:19:13		0.06105
	2018-07-13 14:00:21	10.9843	2018-07-13 07:19:19		0.07462
	2018-07-13 14:01:21	11.2746	2018-07-13 07:19:24		0.06113
	2018-07-13 14:02:21	11.4532	2018-07-13 07:19:29		0.08811
	2018-07-13 14:03:21	10.0553	2018-07-13 07:19:37		0.07462
	2018-07-13 14:04:21	10.1456	2018-07-13 07:19:43		0.07463
	2018-07-13 14:05:21	10.0095	2018-07-13 07:19:48		0.07463
	2018-07-13 14:06:21	10.841	2018-07-13 07:19:53		0.07505
	2018-07-13 14:07:21	11.202	2018-07-13 07:20:02		0.06154
	2018-07-13 14:08:21	10.5541	2018-07-13 07:20:06		0.06154
	2018-07-13 14:09:21	10.918	2018-07-13 07:20:15		0.08858
	2018-07-13 14:10:21	10.8377	2018-07-13 07:20:20		0.06139
	2018-07-13 14:11:21	10.9377	2018-07-13 07:20:26		0.07489
	2018-07-13 14:12:21	11.0671	2018-07-13 07:20:30		0.06139
	2018-07-13 14:13:21	10.3554	2018-07-13 07:20:39		0.07464
	2018-07-13 14:14:21	10.9495	2018-07-13 07:20:45		0.07456
	2018-07-13 14:15:21	10.3113	2018-07-13 07:20:50		0.06108
	2018-07-13 14:16:21	9.73773	2018-07-13 07:20:56		0.08805
	2018-07-13 14:17:21	10.176	2018-07-13 07:21:01		0.07457
	2018-07-13 14:18:21	10.2554	2018-07-13 07:21:06		0.08814
	2018-07-13 14:19:21	9.60832	2018-07-13 07:21:14		0.08815
	2018-07-13 14:20:21	9.20832	2018-07-13 07:21:20		0.07466
	2018-07-13 14:21:21	11.223	2018-07-13 07:21:25		0.04768
	2018-07-13 14:22:21	11.523	2018-07-13 07:21:30		0.07466
	2018-07-13 14:23:21	11.1377	2018-07-13 07:21:39		0.08815
	2018-07-13 14:24:21	11.3554	2018-07-13 07:21:43		0.07466
	2018-07-13 14:25:21	10.8436	2018-07-13 07:21:52		0.08807
	2018-07-13 14:26:21	11.4289	2018-07-13 07:21:58		0.0745
	2018-07-13 14:27:21	11.2407	2018-07-13 07:22:03		0.07382
	2018-07-13 14:28:21	11.4436	2018-07-13 07:22:07		0.1141
	2018-07-13 14:29:21	12.026	2018-07-13 07:22:16		0.1007
	2018-07-13 14:30:21	11.7113	2018-07-13 07:22:22		0.1007
	2018-07-13 14:31:21	12.4407	2018-07-13 07:22:27		0.08727
	2018-07-13 14:32:21	11.3289	2018-07-13 07:22:33		0.1007
	2018-07-13 14:33:21	11.1171	2018-07-13 07:22:38		0.1007
	2018-07-13 14:34:21	11.7524	2018-07-13 07:22:42		0.08737
	2018-07-13 14:35:21	11.2113	2018-07-13 07:22:51		0.1144
	2018-07-13 14:36:21	11.9319	2018-07-13 07:22:57		0.1009
	2018-07-13 14:37:21	11.1289	2018-07-13 07:23:02		0.08764
	2018-07-13 14:38:21	11.6054	2018-07-13 07:23:07		0.08818
	2018-07-13 14:39:21	11.9936	2018-07-13 07:23:16		0.08828
	2018-07-13 14:40:21	11.4113	2018-07-13 07:23:20		0.1018
	2018-07-13 14:41:21	12.1995	2018-07-13 07:23:29		0.1017
	2018-07-13 14:42:21	11.8289	2018-07-13 07:23:35		0.1152
	2018-07-13 14:43:21	12.3171	2018-07-13 07:23:40		0.1017
	2018-07-13 14:44:21	11.7377	2018-07-13 07:23:45		0.1017
	2018-07-13 14:45:21	11.0289	2018-07-13 07:23:54		0.1015
	2018-07-13 14:46:21	11.2966	2018-07-13 07:23:59		0.0882
	2018-07-13 14:47:21	10.723	2018-07-13 07:24:04	0.0697718	0.08802	0.0182482
	2018-07-13 14:48:21	10.0966	2018-07-13 07:24:10	0.0711941	0.1013	0.0301059
	2018-07-13 14:49:21	10.1554	2018-07-13 07:24:15	0.0725516	0.08775	0.0151984
	2018-07-13 14:50:21	9.99656	2018-07-13 07:24:20	0.0740385	0.1145	0.0404615
	2018-07-13 14:51:21	12.2789	2018-07-13 07:24:28	0.0757839	0.1147	0.0389161
	2018-07-13 14:52:21	12.2083	2018-07-13 07:24:34	0.0774	0.1012	0.0238
	2018-07-13 14:53:21	11.8407	2018-07-13 07:24:39	0.0787253	0.101	0.0222747
	2018-07-13 14:54:21	11.9319	2018-07-13 07:24:44	0.0802768	0.1012	0.0209232
	2018-07-13 14:55:21	11.8877	2018-07-13 07:24:53	0.0820739	0.08777	0.00569609
	2018-07-13 14:56:21	11.6642	2018-07-13 07:24:57	0.0837418	0.1009	0.0171582
	2018-07-13 14:57:21	11.9907	2018-07-13 07:25:06	0.0855324	0.1009	0.0153676
	2018-07-13 14:58:21	11.1436	2018-07-13 07:25:12	0.0872585	0.1009	0.0136415
	2018-07-13 14:59:21	11.1819	2018-07-13 07:25:17	0.0885708	0.1014	0.0128292
	2018-07-13 15:00:21	11.6877	2018-07-13 07:25:21	0.0899477	0.1014	0.0114523
	2018-07-13 15:01:21	11.7524	2018-07-13 07:25:30	0.0917384	0.08796	-0.00377843
	2018-07-13 15:02:21	12.3789	2018-07-13 07:25:36	0.0934321	0.1281	0.0346679
	2018-07-13 15:03:21	11.6789	2018-07-13 07:25:41	0.0948543	0.08796	-0.00689435
	2018-07-13 15:04:21	11.0024	2018-07-13 07:25:47	0.0962766	0.08787	-0.00840655
	2018-07-13 15:05:21	11.3819	2018-07-13 07:25:52	0.0976018	0.1149	0.0172982
	2018-07-13 15:06:21	10.7613	2018-07-13 07:25:57	0.0991533	0.1014	0.00224672
	2018-07-13 15:07:21	12.273	2018-07-13 07:26:06	0.101028	0.0745	-0.026528
	2018-07-13 15:08:21	11.9348	2018-07-13 07:26:11	0.10258	0.1014	-0.0011795
	2018-07-13 15:09:21	10.1554	2018-07-13 07:26:16	0.103808	0.08788	-0.0159278
	2018-07-13 15:10:21	10.476	2018-07-13 07:26:21	0.105359	0.1284	0.0230407
	2018-07-13 15:11:21	10.0907	2018-07-13 07:26:30	0.107156	0.1014	-0.0057564
	2018-07-13 15:12:21	9.60538	2018-07-13 07:26:34	0.108824	0.08789	-0.0209343
	2018-07-13 15:13:21	10.0907	2018-07-13 07:26:43	0.110615	0.08789	-0.0227249
	2018-07-13 15:14:21	9.93479	2018-07-13 07:26:49	0.112309	0.08771	-0.0245987
	2018-07-13 15:15:21	11.0671	2018-07-13 07:26:54	0.113634	0.08754	-0.0260939
	2018-07-13 15:16:21	11.0171	2018-07-13 07:26:59	0.115185	0.1012	-0.0139854
	2018-07-13 15:17:21	11.1671	2018-07-13 07:27:08	0.11727	0.0879	-0.0293703
	2018-07-13 15:18:21	11.0495	2018-07-13 07:27:13	0.120263	0.08772	-0.0325427
	2018-07-13 15:19:21	11.2995	2018-07-13 07:27:18	0.122819	0.1014	-0.0214188
	2018-07-13 15:20:21	11.6613	2018-07-13 07:27:24	0.125562	0.08791	-0.037652
	2018-07-13 15:21:21	11.3436	2018-07-13 07:27:29	0.12818	0.07444	-0.0537404
	2018-07-13 15:22:21	11.9171	2018-07-13 07:27:34	0.131048	0.07444	-0.0566082
	2018-07-13 15:23:21	11.7583	2018-07-13 07:27:42	0.134415	0.08791	-0.0465047
	2018-07-13 15:24:21	12.5377	2018-07-13 07:27:48	0.137532	0.08791	-0.0496219
	2018-07-13 15:25:21	11.4848	2018-07-13 07:27:53	0.140088	0.1015	-0.038588
	2018-07-13 15:26:21	12.2201	2018-07-13 07:27:58	0.14308	0.08792	-0.0551605
	2018-07-13 15:27:21	10.3554	2018-07-13 07:28:07	0.146547	0.1012	-0.0453468
	2018-07-13 15:28:21	9.94362	2018-07-13 07:28:11	0.149764	0.1012	-0.0485637
	2018-07-13 15:29:21	10.1436	2018-07-13 07:28:20	0.153218	0.1012	-0.0520176
	2018-07-13 15:30:21	10.5583	2018-07-13 07:28:26	0.156547	0.101	-0.0555467
	2018-07-13 15:31:21	10.8289	2018-07-13 07:28:31	0.159078	0.1012	-0.0578779
	2018-07-13 15:32:21	11.0495	2018-07-13 07:28:35	0.161734	0.08775	-0.0739837
	2018-07-13 15:33:21	11.0495	2018-07-13 07:28:44	0.165188	0.1016	-0.0635875
	2018-07-13 15:34:21	10.576	2018-07-13 07:28:50	0.168454	0.1017	-0.0667543
	2018-07-13 15:35:21	11.6407	2018-07-13 07:28:55	0.171197	0.1017	-0.0694975
	2018-07-13 15:36:21	9.33773	2018-07-13 07:29:01	0.174003	0.08821	-0.0857929
	2018-07-13 15:37:21	4.66126	2018-07-13 07:29:06	0.176534	0.08821	-0.0883241
	2018-07-13 15:38:21	3.40538	2018-07-13 07:29:10	0.17919	0.06156	-0.11763
	2018-07-13 15:39:21	1.29362	2018-07-13 07:29:19	0.182644	0.06124	-0.121404
	2018-07-13 15:40:21	0.711263	2018-07-13 07:29:25	0.185911	0.04776	-0.138151
	2018-07-13 15:41:21	0.334792	2018-07-13 07:29:30	0.188529	0.04798	-0.140549
			2018-07-13 07:29:35	0.191397	0.1016	-0.0897968
			2018-07-13 07:29:43	0.194576	0.1142	-0.0803763
			2018-07-13 07:29:48	0.197943	0.1008	-0.0971429
			2018-07-13 07:29:57	0.201496	0.1008	-0.100696
			2018-07-13 07:30:02	0.204614	0.1015	-0.103114
			2018-07-13 07:30:08	0.207269	0.102	-0.105269
			2018-07-13 07:30:12	0.210112	0.1015	-0.108612
			2018-07-13 07:30:21	0.206854	0.0885	-0.118354
			2018-07-13 07:30:27	0.202731	0.1156	-0.0871314
			2018-07-13 07:30:32	0.19927	0.1156	-0.0836699
			2018-07-13 07:30:38	0.195808	0.1021	-0.0937083
			2018-07-13 07:30:43	0.192583	0.1156	-0.0769828
			2018-07-13 07:30:48	0.188807	0.1156	-0.0732065
			2018-07-13 07:30:57	0.184322	0.1021	-0.0822223
			2018-07-13 07:31:02	0.180389	0.1018	-0.0785887
			2018-07-13 07:31:08	0.177037	0.1288	-0.0482373
			2018-07-13 07:31:12	0.173371	0.1288	-0.0445712
			2018-07-13 07:31:21	0.16928	0.114	-0.0552802
			2018-07-13 07:31:25	0.165268	0.1275	-0.037768
			2018-07-13 07:31:34	0.160988	0.1006	-0.0603882
			2018-07-13 07:31:40	0.156709	0.1142	-0.0425085
			2018-07-13 07:31:46	0.153121	0.1005	-0.0526211
			2018-07-13 07:31:50	0.149455	0.1269	-0.022555
			2018-07-13 07:31:59	0.145254	0.1135	-0.0317539
			2018-07-13 07:32:04	0.141368	0.1001	-0.0412675
			2018-07-13 07:32:10	0.137827	0.1008	-0.0370273
			2018-07-13 07:32:15	0.134523	0.1012	-0.0333231
			2018-07-13 07:32:20	0.131534	0.1551	0.0235664
			2018-07-13 07:32:25	0.127757	0.1282	0.000442659
			2018-07-13 07:32:34	0.123273	0.1013	-0.0219731
			2018-07-13 07:32:39	0.119339	0.1148	-0.00453947
			2018-07-13 07:32:45	0.115988	0.1014	-0.0145881
			2018-07-13 07:32:49	0.112401	0.1283	0.0158994
			2018-07-13 07:32:58	0.108278	0.1015	-0.00677824
			2018-07-13 07:33:03	0.103841	0.1014	-0.00244116
			2018-07-13 07:33:12	0.0993569	0.1284	0.0290431
			2018-07-13 07:33:17	0.0954233	0.1016	0.00617672
			2018-07-13 07:33:23	0.0923562	0.1023	0.00994382
			2018-07-13 07:33:27	0.0937551	0.1294	0.0356449
			2018-07-13 07:33:36	0.0954546	0.1023	0.00684545
			2018-07-13 07:33:42	0.0970927	0.1024	0.00530729
			2018-07-13 07:33:47	0.0983811	0.1024	0.00401886
			2018-07-13 07:33:52	0.0996389	0.1159	0.0162611
			2018-07-13 07:33:58	0.100946	0.1294	0.0284543
			2018-07-13 07:34:02	0.102345	0.1294	0.0270554
			2018-07-13 07:34:11	0.104044	0.1429	0.0388559
			2018-07-13 07:34:17	0.105652	0.116	0.0103484
			2018-07-13 07:34:22	0.10694	0.1432	0.03626
			2018-07-13 07:34:27	0.108351	0.1436	0.0352488
			2018-07-13 07:34:35	0.109916	0.1437	0.0337843
			2018-07-13 07:34:40	0.111572	0.1301	0.0185277
			2018-07-13 07:34:49	0.113321	0.1301	0.0167792
			2018-07-13 07:34:54	0.114855	0.1301	0.0152453
			2018-07-13 07:35:00	0.116162	0.1301	0.0139385
			2018-07-13 07:35:04	0.117591	0.103	-0.0145911
			2018-07-13 07:35:13	0.119229	0.1436	0.0243708
			2018-07-13 07:35:18	0.120745	0.1298	0.00905532
			2018-07-13 07:35:24	0.122094	0.1298	0.00770554
			2018-07-13 07:35:29	0.123444	0.1027	-0.0207443
			2018-07-13 07:35:35	0.124751	0.1027	-0.0220511
			2018-07-13 07:35:39	0.126181	0.1027	-0.0234806
			2018-07-13 07:35:48	0.127819	0.1028	-0.0250188
			2018-07-13 07:35:53	0.129334	0.1433	0.0139658
			2018-07-13 07:35:59	0.130641	0.1298	-0.000841073
			2018-07-13 07:36:03	0.13204	0.1162	-0.0158399
			2018-07-13 07:36:12	0.133678	0.1164	-0.0172781
			2018-07-13 07:36:17	0.135347	0.13	-0.00534692
			2018-07-13 07:36:25	0.137003	0.1164	-0.0206035
			2018-07-13 07:36:31	0.138577	0.103	-0.0355766
			2018-07-13 07:36:36	0.140278	0.1164	-0.0238778
			2018-07-13 07:36:41	0.142141	0.1164	-0.0257409
			2018-07-13 07:36:49	0.144328	0.1162	-0.028128
			2018-07-13 07:36:55	0.146353	0.1299	-0.0164532
			2018-07-13 07:37:00	0.148135	0.1162	-0.0319353
			2018-07-13 07:37:06	0.149917	0.1298	-0.0201174
			2018-07-13 07:37:11	0.151578	0.1297	-0.021878
			2018-07-13 07:37:16	0.153522	0.1297	-0.0238221
			2018-07-13 07:37:25	0.155831	0.1025	-0.0533308
			2018-07-13 07:37:30	0.157856	0.1157	-0.0421559
			2018-07-13 07:37:36	0.159581	0.129	-0.0305813
			2018-07-13 07:37:40	0.161428	0.1022	-0.0592283
			2018-07-13 07:37:49	0.163591	0.1157	-0.0478911
			2018-07-13 07:37:54	0.165794	0.1426	-0.0231945
			2018-07-13 07:38:02	0.167982	0.1292	-0.0387816
			2018-07-13 07:38:08	0.170007	0.1427	-0.0273067
			2018-07-13 07:38:13	0.171667	0.1157	-0.0559674
			2018-07-13 07:38:18	0.173611	0.1292	-0.0444115
			2018-07-13 07:38:27	0.17592	0.1427	-0.0332201
			2018-07-13 07:38:32	0.177945	0.1292	-0.0487453
			2018-07-13 07:38:38	0.179727	0.1292	-0.0505274
			2018-07-13 07:38:43	0.18151	0.1292	-0.0523095
			2018-07-13 07:38:49	0.183235	0.1022	-0.0810349
			2018-07-13 07:38:53	0.185082	0.1287	-0.0563819
			2018-07-13 07:39:02	0.187326	0.1288	-0.0585257
			2018-07-13 07:39:08	0.189489	0.1289	-0.0605885
			2018-07-13 07:39:13	0.191133	0.1155	-0.075633
			2018-07-13 07:39:17	0.192858	0.129	-0.0638584
			2018-07-13 07:39:26	0.194981	0.1423	-0.0526807
			2018-07-13 07:39:31	0.197265	0.1289	-0.0683651
			2018-07-13 07:39:40	0.199574	0.1289	-0.0706737
			2018-07-13 07:39:45	0.201599	0.1424	-0.0591989
			2018-07-13 07:39:51	0.203324	0.1154	-0.0879243
			2018-07-13 07:39:55	0.205171	0.1424	-0.0627712
			2018-07-13 07:40:04	0.207415	0.1154	-0.092015
			2018-07-13 07:40:10	0.209537	0.1289	-0.0806374
			2018-07-13 07:40:15	0.21132	0.1286	-0.0827195
			2018-07-13 07:40:21	0.213102	0.142	-0.0711016
			2018-07-13 07:40:26	0.214762	0.1555	-0.0592622
			2018-07-13 07:40:31	0.216374	0.1151	-0.101274
			2018-07-13 07:40:40	0.217228	0.1285	-0.0887278
			2018-07-13 07:40:45	0.217976	0.1146	-0.103376
			2018-07-13 07:40:51	0.218614	0.1281	-0.0905142
			2018-07-13 07:40:55	0.219312	0.1273	-0.0920119
			2018-07-13 07:41:04	0.22009	0.1266	-0.0934904
			2018-07-13 07:41:08	0.220854	0.1266	-0.094254
			2018-07-13 07:41:17	0.221683	0.14	-0.0816834
			2018-07-13 07:41:23	0.222468	0.128	-0.0944679
			2018-07-13 07:41:28	0.223082	0.1414	-0.0816818
			2018-07-13 07:41:33	0.2238	0.128	-0.0958004
			2018-07-13 07:41:42	0.224669	0.128	-0.0966688
			2018-07-13 07:41:47	0.225387	0.1282	-0.0971874
			2018-07-13 07:41:52	0.226001	0.1283	-0.0977012
			2018-07-13 07:41:58	0.22666	0.1014	-0.12526
			2018-07-13 07:42:03	0.227274	0.1149	-0.112374
			2018-07-13 07:42:08	0.227992	0.1417	-0.0862925
			2018-07-13 07:42:17	0.228846	0.1552	-0.0736458
			2018-07-13 07:42:22	0.229594	0.1286	-0.100994
			2018-07-13 07:42:28	0.230232	0.1555	-0.0747322
			2018-07-13 07:42:32	0.23093	0.1286	-0.10233
			2018-07-13 07:42:41	0.231708	0.1287	-0.103008
			2018-07-13 07:42:45	0.232487	0.1691	-0.0633869
			2018-07-13 07:42:54	0.233286	0.1422	-0.0910864
			2018-07-13 07:42:59	0.234026	0.1423	-0.091726
			2018-07-13 07:43:05	0.234664	0.1291	-0.105564
			2018-07-13 07:43:09	0.235347	0.1426	-0.0927465
			2018-07-13 07:43:18	0.236176	0.1563	-0.079876
			2018-07-13 07:43:24	0.23696	0.1563	-0.0806605
			2018-07-13 07:43:29	0.237619	0.1561	-0.0815192
			2018-07-13 07:43:35	0.238293	0.1698	-0.068493
			2018-07-13 07:43:40	0.23868	0.1969	-0.0417803
			2018-07-13 07:43:44	0.233446	0.1835	-0.0499457
			2018-07-13 07:43:53	0.226638	0.1567	-0.0699384
			2018-07-13 07:43:59	0.2202	0.1568	-0.0633997
			2018-07-13 07:44:04	0.215162	0.1568	-0.0583618
			2018-07-13 07:44:09	0.209264	0.157	-0.0522637
			2018-07-13 07:44:18	0.202432	0.157	-0.0454318
			2018-07-13 07:44:22	0.195969	0.1568	-0.0391686
			2018-07-13 07:44:31	0.189407	0.1704	-0.019007
			2018-07-13 07:44:36	0.183337	0.1704	-0.0129369
			2018-07-13 07:44:42	0.178102	0.1704	-0.00770239
			2018-07-13 07:44:46	0.172499	0.1567	-0.0157992
			2018-07-13 07:44:55	0.165692	0.1565	-0.00919191
			2018-07-13 07:45:01	0.159253	0.1562	-0.00305321
			2018-07-13 07:45:06	0.153847	0.1697	0.0158533
			2018-07-13 07:45:12	0.14844	0.1562	0.00775988
			2018-07-13 07:45:17	0.143402	0.17	0.0265978
			2018-07-13 07:45:22	0.137504	0.1568	0.0192958
			2018-07-13 07:45:31	0.1305	0.1574	0.0268998
			2018-07-13 07:45:36	0.124356	0.1845	0.0601436
			2018-07-13 07:45:42	0.119122	0.1575	0.0383781
			2018-07-13 07:45:46	0.113396	0.1846	0.0712041
			2018-07-13 07:45:55	0.107006	0.171	0.0639937
			2018-07-13 07:45:59	0.10074	0.1575	0.0567603
			2018-07-13 07:46:08	0.0939323	0.1711	0.0771677
			2018-07-13 07:46:14	0.0874936	0.1846	0.0971064
			2018-07-13 07:46:19	0.0823328	0.171	0.0886672
			2018-07-13 07:46:24	0.0766805	0.1577	0.0810195
			2018-07-13 07:46:32	0.0700452	0.1708	0.100755
			2018-07-13 07:46:38	0.0639014	0.1847	0.120799
			2018-07-13 07:46:43	0.0584949	0.1713	0.112805
			2018-07-13 07:46:49	0.0537887	0.1711	0.117311
			2018-07-13 07:46:54	0.0559811	0.1576	0.101619
			2018-07-13 07:46:59	0.0583823	0.1572	0.0988177
			2018-07-13 07:47:07	0.0612011	0.1708	0.109599
			2018-07-13 07:47:13	0.0638111	0.1708	0.106989
			2018-07-13 07:47:18	0.0659513	0.1709	0.104949
			2018-07-13 07:47:23	0.068457	0.1573	0.088843
			2018-07-13 07:47:32	0.0713593	0.1841	0.112741
			2018-07-13 07:47:36	0.0740528	0.1704	0.0963472
			2018-07-13 07:47:45	0.0769447	0.1838	0.106855
			2018-07-13 07:47:51	0.07968	0.1568	0.07712
			2018-07-13 07:47:56	0.0818725	0.1837	0.101828
			2018-07-13 07:48:01	0.0842737	0.1702	0.0859263
			2018-07-13 07:48:09	0.0870925	0.17	0.0829075
			2018-07-13 07:48:15	0.0897025	0.17	0.0802975
			2018-07-13 07:48:20	0.0919993	0.17	0.0780007
			2018-07-13 07:48:26	0.0942961	0.1835	0.0892039
			2018-07-13 07:48:31	0.0964364	0.17	0.0735636
			2018-07-13 07:48:36	0.0987854	0.1702	0.0714146
			2018-07-13 07:48:44	0.101917	0.1835	0.0815826
			2018-07-13 07:48:53	0.10531	0.1835	0.0781896
			2018-07-13 07:48:59	0.108004	0.2098	0.101796
			2018-07-13 07:49:03	0.110384	0.1961	0.0857157
			2018-07-13 07:49:12	0.11312	0.1825	0.0693804
			2018-07-13 07:49:17	0.116064	0.1824	0.0663363
			2018-07-13 07:49:26	0.119091	0.1952	0.0761087
			2018-07-13 07:49:31	0.121597	0.1818	0.0602031
			2018-07-13 07:49:36	0.123581	0.1816	0.0580194
			2018-07-13 07:49:41	0.126086	0.1682	0.0421138
			2018-07-13 07:49:50	0.129062	0.1951	0.0660384
			2018-07-13 07:49:55	0.131672	0.1816	0.0499284
			2018-07-13 07:50:01	0.134411	0.1824	0.0479889
			2018-07-13 07:50:06	0.137047	0.2098	0.0727534
			2018-07-13 07:50:11	0.139431	0.2098	0.0703688
			2018-07-13 07:50:16	0.142443	0.2099	0.0674567
			2018-07-13 07:50:25	0.145932	0.1834	0.0374677
			2018-07-13 07:50:29	0.149359	0.1834	0.0340414
			2018-07-13 07:50:39	0.152873	0.1969	0.0440273
			2018-07-13 07:50:43	0.156261	0.2239	0.0676387
			2018-07-13 07:50:52	0.159524	0.21	0.0504756
			2018-07-13 07:50:56	0.162725	0.1965	0.0337753
			2018-07-13 07:51:05	0.166201	0.21	0.0437988
			2018-07-13 07:51:11	0.169489	0.2236	0.0541106
			2018-07-13 07:51:16	0.172062	0.1966	0.0245378
			2018-07-13 07:51:21	0.174886	0.2236	0.0487139
			2018-07-13 07:51:29	0.178651	0.2236	0.0449488
			2018-07-13 07:51:38	0.18273	0.2236	0.0408699
			2018-07-13 07:51:44	0.186056	0.2101	0.0240441
			2018-07-13 07:51:49	0.188817	0.2102	0.021383
			2018-07-13 07:51:55	0.19149	0.2236	0.0321098
			2018-07-13 07:51:59	0.194414	0.21	0.0155855
			2018-07-13 07:52:08	0.197765	0.2093	0.0115345
			2018-07-13 07:52:13	0.200865	0.2228	0.0219346
			2018-07-13 07:52:19	0.203539	0.2496	0.0460614
			2018-07-13 07:52:23	0.2064	0.2094	0.00299987
			2018-07-13 07:52:32	0.209688	0.2228	0.0131117
			2018-07-13 07:52:37	0.213228	0.2228	0.00957246
			2018-07-13 07:52:46	0.216804	0.2094	-0.0074044
			2018-07-13 07:52:51	0.219942	0.2363	0.016358
			2018-07-13 07:52:57	0.222615	0.2094	-0.0132152
			2018-07-13 07:53:01	0.225477	0.2363	0.0108233
			2018-07-13 07:53:10	0.22837	0.2363	0.00793003
			2018-07-13 07:53:16	0.230691	0.2359	0.00520895
			2018-07-13 07:53:21	0.23264	0.2224	-0.01024
			2018-07-13 07:53:27	0.234589	0.222	-0.0125891
			2018-07-13 07:53:32	0.236449	0.2216	-0.0148495
			2018-07-13 07:53:37	0.238487	0.235	-0.00348705
			2018-07-13 07:53:45	0.240746	0.2082	-0.0325461
			2018-07-13 07:53:50	0.243094	0.2346	-0.00849379
			2018-07-13 07:53:59	0.245574	0.2346	-0.0109743
			2018-07-13 07:54:04	0.248099	0.235	-0.0130992
			2018-07-13 07:54:13	0.250562	0.235	-0.015562
			2018-07-13 07:54:17	0.252892	0.2357	-0.017192
			2018-07-13 07:54:26	0.255257	0.2362	-0.0190573
			2018-07-13 07:54:31	0.257446	0.2093	-0.0481455
			2018-07-13 07:54:37	0.259333	0.2227	-0.0366325
			2018-07-13 07:54:41	0.261352	0.2362	-0.0251524
			2018-07-13 07:54:50	0.263806	0.2499	-0.0139064
			2018-07-13 07:54:56	0.266127	0.2233	-0.0428275
			2018-07-13 07:55:01	0.268076	0.2504	-0.0176764
			2018-07-13 07:55:07	0.270025	0.237	-0.0330255
			2018-07-13 07:55:12	0.271842	0.2639	-0.00794159
			2018-07-13 07:55:17	0.273968	0.2236	-0.0503678
			2018-07-13 07:55:26	0.276493	0.2373	-0.0391926
			2018-07-13 07:55:31	0.278707	0.2373	-0.0414074
			2018-07-13 07:55:37	0.280594	0.2373	-0.0432944
			2018-07-13 07:55:41	0.282659	0.2239	-0.0587585
			2018-07-13 07:55:50	0.284962	0.2379	-0.0470619
			2018-07-13 07:55:54	0.287221	0.2379	-0.049321
			2018-07-13 07:56:03	0.289675	0.2382	-0.051475
			2018-07-13 07:56:09	0.291996	0.2515	-0.040496
			2018-07-13 07:56:14	0.293812	0.2653	-0.0285122
			2018-07-13 07:56:19	0.29548	0.2382	-0.0572796
			2018-07-13 07:56:28	0.297423	0.2382	-0.0592234
			2018-07-13 07:56:33	0.299128	0.2518	-0.0473284
			2018-07-13 07:56:39	0.300629	0.265	-0.0356289
			2018-07-13 07:56:44	0.302129	0.2515	-0.0506293
			2018-07-13 07:56:50	0.303582	0.2509	-0.052682
			2018-07-13 07:56:54	0.305137	0.2644	-0.0407371
			2018-07-13 07:57:03	0.307026	0.2509	-0.0561263
			2018-07-13 07:57:09	0.308813	0.2378	-0.0710132
			2018-07-13 07:57:14	0.310245	0.2779	-0.0323454
			2018-07-13 07:57:19	0.311814	0.2503	-0.0615141
			2018-07-13 07:57:27	0.313553	0.2644	-0.0491532
			2018-07-13 07:57:32	0.315395	0.2503	-0.0650947
			2018-07-13 07:57:41	0.317339	0.2368	-0.0805385
			2018-07-13 07:57:46	0.319044	0.2513	-0.0677435
			2018-07-13 07:57:52	0.320496	0.2784	-0.0420963
			2018-07-13 07:57:56	0.322085	0.2641	-0.0579854
			2018-07-13 07:58:05	0.323906	0.2506	-0.0733064
			2018-07-13 07:58:10	0.325591	0.2506	-0.074991
			2018-07-13 07:58:16	0.327091	0.2784	-0.0486914
			2018-07-13 07:58:21	0.328592	0.2649	-0.0636919
			2018-07-13 07:58:27	0.330045	0.2649	-0.0651446
			2018-07-13 07:58:31	0.331634	0.2649	-0.0667337
			2018-07-13 07:58:40	0.333455	0.2649	-0.0685547
			2018-07-13 07:58:45	0.335139	0.2514	-0.0837393
			2018-07-13 07:58:51	0.336592	0.2649	-0.071692
			2018-07-13 07:58:55	0.338147	0.2514	-0.086747
			2018-07-13 07:59:04	0.339934	0.2505	-0.089434
			2018-07-13 07:59:09	0.341857	0.237	-0.104857
			2018-07-13 07:59:18	0.343801	0.25	-0.0938011
			2018-07-13 07:59:23	0.345506	0.25	-0.0955061
			2018-07-13 07:59:29	0.346959	0.2496	-0.0973588
			2018-07-13 07:59:33	0.348514	0.2496	-0.0989138
			2018-07-13 07:59:42	0.350403	0.2496	-0.100803
			2018-07-13 07:59:48	0.35219	0.2629	-0.08929
			2018-07-13 07:59:53	0.35369	0.2494	-0.10429
			2018-07-13 07:59:59	0.355191	0.2494	-0.105791
			2018-07-13 08:00:04	0.356623	0.2629	-0.0937231
			2018-07-13 08:00:09	0.358192	0.2629	-0.0952918
			2018-07-13 08:00:17	0.360033	0.2494	-0.110633
			2018-07-13 08:00:23	0.358741	0.2629	-0.0958407
			2018-07-13 08:00:28	0.355018	0.2765	-0.0785179
			2018-07-13 08:00:33	0.350659	0.2767	-0.0739595
			2018-07-13 08:00:42	0.345611	0.2632	-0.082411
			2018-07-13 08:00:46	0.340926	0.2641	-0.0768257
			2018-07-13 08:00:55	0.335895	0.2506	-0.0852954
			2018-07-13 08:01:01	0.331137	0.2641	-0.0670375
			2018-07-13 08:01:06	0.327324	0.2504	-0.0769239
			2018-07-13 08:01:11	0.323147	0.2778	-0.0453471
			2018-07-13 08:01:19	0.318244	0.2504	-0.0678439
			2018-07-13 08:01:25	0.313704	0.2638	-0.0499039
			2018-07-13 08:01:30	0.309709	0.2638	-0.0459087
			2018-07-13 08:01:36	0.305714	0.2908	-0.0149135
			2018-07-13 08:01:41	0.301991	0.2508	-0.0511907
			2018-07-13 08:01:46	0.297632	0.2652	-0.0324323
			2018-07-13 08:01:55	0.292457	0.2655	-0.0269567
			2018-07-13 08:02:00	0.287917	0.2928	0.00488328
			2018-07-13 08:02:06	0.284049	0.3198	0.0357514
			2018-07-13 08:02:10	0.279817	0.2792	-0.000617373
			2018-07-13 08:02:19	0.275096	0.3063	0.0312042
			2018-07-13 08:02:23	0.270465	0.3202	0.049735
			2018-07-13 08:02:32	0.265435	0.3199	0.0544653
			2018-07-13 08:02:38	0.260586	0.2928	0.0322141
			2018-07-13 08:02:43	0.256899	0.2796	0.0227006
			2018-07-13 08:02:47	0.253031	0.2928	0.0397686
			2018-07-13 08:02:56	0.248001	0.3058	0.0577989
			2018-07-13 08:03:02	0.243243	0.292	0.0487569
			2018-07-13 08:03:07	0.239248	0.2788	0.0395521
			2018-07-13 08:03:13	0.235253	0.292	0.0567472
			2018-07-13 08:03:18	0.231439	0.2785	0.0470608
			2018-07-13 08:03:23	0.227262	0.3321	0.104838
			2018-07-13 08:03:31	0.224764	0.3186	0.0938361
			2018-07-13 08:03:37	0.226904	0.319	0.0920961
			2018-07-13 08:03:42	0.228659	0.319	0.0903413
			2018-07-13 08:03:47	0.230713	0.319	0.0882869
			2018-07-13 08:03:56	0.233093	0.3062	0.0731073
			2018-07-13 08:04:00	0.235301	0.3062	0.0708988
			2018-07-13 08:04:09	0.237672	0.3197	0.0820278
			2018-07-13 08:04:15	0.239958	0.3332	0.0932423
			2018-07-13 08:04:20	0.241695	0.293	0.0513046
			2018-07-13 08:04:24	0.243519	0.293	0.0494814
			2018-07-13 08:04:33	0.24589	0.3069	0.0610103
			2018-07-13 08:04:39	0.248132	0.2933	0.0451676
			2018-07-13 08:04:44	0.250016	0.2927	0.0426844
			2018-07-13 08:04:50	0.251899	0.3204	0.0685013
			2018-07-13 08:04:55	0.253654	0.334	0.0803465
			2018-07-13 08:05:00	0.255708	0.3204	0.0646921
			2018-07-13 08:05:09	0.25819	0.3069	0.0487098
			2018-07-13 08:05:14	0.260245	0.3069	0.0466554
			2018-07-13 08:05:19	0.261871	0.2795	0.017629
			2018-07-13 08:05:24	0.263925	0.2932	0.0292746
			2018-07-13 08:05:33	0.266305	0.3067	0.040395
			2018-07-13 08:05:37	0.268513	0.3067	0.0381865
			2018-07-13 08:05:46	0.270885	0.3203	0.0494155
			2018-07-13 08:05:52	0.273127	0.3201	0.0469728
			2018-07-13 08:05:57	0.274925	0.3336	0.0586752
			2018-07-13 08:06:02	0.276894	0.3064	0.0295064
			2018-07-13 08:06:10	0.279205	0.3327	0.0534952
			2018-07-13 08:06:16	0.281345	0.3463	0.0649553
			2018-07-13 08:06:21	0.283228	0.3192	0.0359721
			2018-07-13 08:06:27	0.285111	0.3327	0.047589
			2018-07-13 08:06:32	0.286823	0.3192	0.032377
			2018-07-13 08:06:36	0.287975	0.3192	0.0312253
			2018-07-13 08:06:49	0.286373	0.3328	0.0464273
			2018-07-13 08:06:54	0.285068	0.3328	0.0477318
			2018-07-13 08:07:00	0.284093	0.3463	0.0622067
			2018-07-13 08:07:04	0.283027	0.3328	0.0497732
			2018-07-13 08:07:13	0.281837	0.3594	0.0775633
			2018-07-13 08:07:17	0.28067	0.3187	0.0380305
			2018-07-13 08:07:26	0.279402	0.3322	0.0527984
			2018-07-13 08:07:32	0.278202	0.3319	0.0536976
			2018-07-13 08:07:37	0.277241	0.3319	0.0546588
			2018-07-13 08:07:42	0.276188	0.3454	0.0692116
			2018-07-13 08:07:50	0.274953	0.3184	0.0434474
			2018-07-13 08:07:56	0.273808	0.3727	0.0988917
			2018-07-13 08:08:01	0.272801	0.3457	0.0728987
			2018-07-13 08:08:07	0.271794	0.3454	0.0736057
			2018-07-13 08:08:12	0.270856	0.3193	0.048444
			2018-07-13 08:08:17	0.269757	0.3469	0.0771425
			2018-07-13 08:08:26	0.268453	0.3469	0.078447
			2018-07-13 08:08:31	0.267309	0.3874	0.120091
			2018-07-13 08:08:37	0.266334	0.3604	0.0940663
			2018-07-13 08:08:41	0.26529	0.3598	0.0945099
			2018-07-13 08:08:50	0.264091	0.347	0.0829091
			2018-07-13 08:08:55	0.262869	0.3333	0.0704312
			2018-07-13 08:09:03	0.261473	0.3593	0.0978273
			2018-07-13 08:09:12	0.260031	0.3604	0.100369
			2018-07-13 08:09:17	0.258955	0.3875	0.128545
			2018-07-13 08:09:22	0.257857	0.36	0.102143
			2018-07-13 08:09:31	0.256552	0.3604	0.103848
			2018-07-13 08:09:36	0.255408	0.3741	0.118692
			2018-07-13 08:09:42	0.254401	0.3471	0.092699
			2018-07-13 08:09:47	0.255731	0.3472	0.0914686
			2018-07-13 08:09:53	0.26098	0.3612	0.10022
			2018-07-13 08:09:57	0.266598	0.3341	0.0675021
			2018-07-13 08:10:06	0.273423	0.3476	0.0741767
			2018-07-13 08:10:12	0.279879	0.3606	0.0807208
			2018-07-13 08:10:17	0.285054	0.3465	0.0614463
			2018-07-13 08:10:22	0.290721	0.3454	0.054679
			2018-07-13 08:10:30	0.297004	0.3589	0.0618957
			2018-07-13 08:10:35	0.303657	0.3589	0.0552427
			2018-07-13 08:10:44	0.31068	0.3738	0.0631201
			2018-07-13 08:10:49	0.31684	0.3599	0.04306
			2018-07-13 08:10:55	0.322088	0.3734	0.0513116
			2018-07-13 08:10:59	0.327706	0.3738	0.0460935
			2018-07-13 08:11:08	0.334532	0.3746	0.0400681
			2018-07-13 08:11:14	0.341111	0.3746	0.0334891
			2018-07-13 08:11:19	0.346285	0.361	0.0147146
			2018-07-13 08:11:24	0.351337	0.3751	0.0237633
			2018-07-13 08:11:30	0.356585	0.3751	0.0185148
			2018-07-13 08:11:34	0.362203	0.3616	-0.00060324
			2018-07-13 08:11:43	0.369029	0.3751	0.00607131
			2018-07-13 08:11:49	0.375484	0.3887	0.0132155
			2018-07-13 08:11:54	0.380413	0.3887	0.00828739
			2018-07-13 08:11:58	0.38645	0.3885	0.00205045
			2018-07-13 08:12:09	0.393916	0.3881	-0.00581565
			2018-07-13 08:12:13	0.400766	0.4017	0.000934283
			2018-07-13 08:12:22	0.407345	0.415	0.00765524
			2018-07-13 08:12:27	0.413431	0.3736	-0.039831
			2018-07-13 08:12:33	0.418679	0.3869	-0.0317794
			2018-07-13 08:12:37	0.424421	0.3732	-0.0512207
			2018-07-13 08:12:46	0.431	0.3732	-0.0577997
			2018-07-13 08:12:51	0.437086	0.3863	-0.0507859
			2018-07-13 08:12:57	0.436667	0.3593	-0.0773673
			2018-07-13 08:13:02	0.432912	0.3728	-0.0601118
			2018-07-13 08:13:08	0.429276	0.3998	-0.0294759
			2018-07-13 08:13:12	0.425299	0.3998	-0.0254985
			2018-07-13 08:13:21	0.420741	0.3726	-0.0481408
			2018-07-13 08:13:26	0.416524	0.3861	-0.0304244
			2018-07-13 08:13:32	0.412888	0.3849	-0.0279884
			2018-07-13 08:13:36	0.408996	0.3982	-0.0107964
			2018-07-13 08:13:45	0.404524	0.3843	-0.020224
			2018-07-13 08:13:50	0.39971	0.3844	-0.0153102
			2018-07-13 08:13:59	0.39476	0.3709	-0.0238598
			2018-07-13 08:14:04	0.390663	0.3978	0.00713706
			2018-07-13 08:14:09	0.38742	0.3978	0.0103804
			2018-07-13 08:14:14	0.383323	0.3844	0.00107728
			2018-07-13 08:14:23	0.378458	0.3978	0.0193423
			2018-07-13 08:14:28	0.37419	0.3978	0.0236099
			2018-07-13 08:14:34	0.370435	0.3709	0.000465328
			2018-07-13 08:14:39	0.366679	0.3844	0.0177208
			2018-07-13 08:14:45	0.363043	0.3986	0.0355568
			2018-07-13 08:14:49	0.359151	0.384	0.0248488
			2018-07-13 08:14:58	0.354423	0.396	0.0415772
			2018-07-13 08:15:04	0.34995	0.3826	0.0326497
			2018-07-13 08:15:09	0.346366	0.3826	0.0362344
			2018-07-13 08:15:14	0.342439	0.3828	0.0403606
			2018-07-13 08:15:22	0.338087	0.3962	0.0581135
			2018-07-13 08:15:27	0.333478	0.3964	0.0629224
			2018-07-13 08:15:36	0.328613	0.4098	0.0811875
			2018-07-13 08:15:41	0.324345	0.3964	0.072055
			2018-07-13 08:15:47	0.320709	0.4232	0.102491
			2018-07-13 08:15:51	0.316732	0.3964	0.0796684
			2018-07-13 08:16:00	0.312174	0.3966	0.0844261
			2018-07-13 08:16:05	0.312312	0.41	0.0976884
			2018-07-13 08:16:11	0.314543	0.4239	0.109357
			2018-07-13 08:16:16	0.316775	0.4382	0.121425
			2018-07-13 08:16:22	0.318935	0.4373	0.118365
			2018-07-13 08:16:26	0.321299	0.4248	0.103501
			2018-07-13 08:16:35	0.324007	0.425	0.100993
			2018-07-13 08:16:40	0.326512	0.3989	0.0723879
			2018-07-13 08:16:46	0.328673	0.4124	0.0837274
			2018-07-13 08:16:50	0.330985	0.4126	0.0816147
			2018-07-13 08:16:59	0.333643	0.4395	0.105857
			2018-07-13 08:17:04	0.336503	0.3991	0.0625968
			2018-07-13 08:17:13	0.339394	0.413	0.073606
			2018-07-13 08:17:18	0.34193	0.3995	0.0575702
			2018-07-13 08:17:24	0.34409	0.4134	0.0693097
			2018-07-13 08:17:28	0.346454	0.4134	0.0669463
			2018-07-13 08:17:37	0.349162	0.4269	0.0777381
			2018-07-13 08:17:42	0.351667	0.4539	0.102233
			2018-07-13 08:17:48	0.353899	0.4404	0.0865012
			2018-07-13 08:17:53	0.35613	0.4269	0.0707697
			2018-07-13 08:17:59	0.358291	0.4539	0.0956092
			2018-07-13 08:18:03	0.360756	0.4404	0.0796444
			2018-07-13 08:18:13	0.363667	0.4404	0.0767333
			2018-07-13 08:18:18	0.366273	0.4404	0.0741265
			2018-07-13 08:18:24	0.368434	0.4677	0.099266
			2018-07-13 08:18:28	0.370797	0.4402	0.0694026
			2018-07-13 08:18:37	0.373435	0.4402	0.0667654
			2018-07-13 08:18:41	0.376021	0.4542	0.0781789
			2018-07-13 08:18:50	0.378831	0.4272	0.0483692
			2018-07-13 08:18:56	0.381488	0.4276	0.0461117
			2018-07-13 08:19:01	0.383568	0.4287	0.0451323
			2018-07-13 08:19:06	0.386002	0.4287	0.042698
			2018-07-13 08:19:15	0.3851	0.4276	0.0425002
			2018-07-13 08:19:20	0.382645	0.4411	0.0584553
			2018-07-13 08:19:26	0.380484	0.4409	0.0604157
			2018-07-13 08:19:31	0.378324	0.4949	0.116576
			2018-07-13 08:19:37	0.376232	0.4544	0.0781679
			2018-07-13 08:19:41	0.373944	0.4409	0.066956
			2018-07-13 08:19:50	0.371322	0.454	0.082678
			2018-07-13 08:19:55	0.368896	0.4405	0.0716036
			2018-07-13 08:20:01	0.366805	0.454	0.0871953
			2018-07-13 08:20:05	0.364517	0.4675	0.102983
			2018-07-13 08:20:14	0.361963	0.4679	0.105937
			2018-07-13 08:20:18	0.359459	0.4549	0.0954408
			2018-07-13 08:20:27	0.356739	0.4549	0.098161
			2018-07-13 08:20:33	0.354166	0.4549	0.100734
			2018-07-13 08:20:38	0.352104	0.4689	0.116796
			2018-07-13 08:20:43	0.349845	0.4684	0.118555
			2018-07-13 08:20:51	0.347194	0.4549	0.107706
			2018-07-13 08:20:57	0.344739	0.4819	0.137161
			2018-07-13 08:21:02	0.342578	0.4414	0.0988217
			2018-07-13 08:21:08	0.340418	0.4684	0.127982
			2018-07-13 08:21:13	0.338356	0.4549	0.116544
			2018-07-13 08:21:18	0.336097	0.4542	0.118103
			2018-07-13 08:21:26	0.333445	0.4542	0.120755
			2018-07-13 08:21:32	0.33099	0.4677	0.13671
			2018-07-13 08:21:37	0.328977	0.4675	0.138523
			2018-07-13 08:21:42	0.32662	0.4533	0.12668
			2018-07-13 08:21:51	0.32389	0.4808	0.15691
			2018-07-13 08:21:55	0.321357	0.4798	0.158443
			2018-07-13 08:22:04	0.318637	0.4524	0.133763
			2018-07-13 08:22:10	0.316064	0.4524	0.136336
			2018-07-13 08:22:15	0.314051	0.4794	0.165349
			2018-07-13 08:22:20	0.316493	0.4518	0.135307
			2018-07-13 08:22:29	0.324636	0.4659	0.141264
			2018-07-13 08:22:34	0.331779	0.4659	0.134121
			2018-07-13 08:22:40	0.338065	0.4659	0.127835
			2018-07-13 08:22:45	0.344351	0.4668	0.122449
			2018-07-13 08:22:51	0.350437	0.4796	0.129163
			2018-07-13 08:22:55	0.357094	0.4938	0.136706
			2018-07-13 08:23:04	0.364723	0.4668	0.102077
			2018-07-13 08:23:09	0.37178	0.4668	0.0950197
			2018-07-13 08:23:15	0.377866	0.4534	0.0755338
			2018-07-13 08:23:19	0.384381	0.4668	0.0824193
			2018-07-13 08:23:28	0.391867	0.4664	0.0745333
			2018-07-13 08:23:33	0.399924	0.4529	0.0529759
			2018-07-13 08:23:42	0.408067	0.4803	0.0722328
			2018-07-13 08:23:47	0.41521	0.4938	0.0785897
			2018-07-13 08:23:53	0.421296	0.4669	0.0456038
			2018-07-13 08:23:57	0.427954	0.4669	0.0389464
			2018-07-13 08:24:06	0.435582	0.4673	0.0317176
			2018-07-13 08:24:11	0.44264	0.4808	0.0381602
			2018-07-13 08:24:17	0.448926	0.4673	0.0183743
			2018-07-13 08:24:22	0.455212	0.4673	0.0120884
			2018-07-13 08:24:28	0.461298	0.4808	0.0195025
			2018-07-13 08:24:32	0.467812	0.4673	-0.000512061
			2018-07-13 08:24:41	0.475727	0.4673	-0.0084266
			2018-07-13 08:24:47	0.483213	0.4808	-0.00241256
			2018-07-13 08:24:52	0.48907	0.4808	-0.00826991
			2018-07-13 08:24:57	0.495927	0.5078	0.0118727
			2018-07-13 08:25:06	0.50387	0.5078	0.00392963
			2018-07-13 08:25:10	0.511385	0.5206	0.0092151
			2018-07-13 08:25:19	0.519014	0.4936	-0.0254138
			2018-07-13 08:25:24	0.526071	0.4667	-0.0593711
			2018-07-13 08:25:30	0.526979	0.4936	-0.0333786
			2018-07-13 08:25:34	0.524616	0.5071	-0.0175158
			2018-07-13 08:25:43	0.521745	0.4936	-0.0281453
			2018-07-13 08:25:49	0.518978	0.4936	-0.0253784
			2018-07-13 08:25:54	0.516802	0.5061	-0.0107021
			2018-07-13 08:25:59	0.514729	0.4927	-0.0220295
			2018-07-13 08:26:05	0.51245	0.5061	-0.00634962
			2018-07-13 08:26:10	0.509911	0.4792	-0.0307107
			2018-07-13 08:26:18	0.507113	0.4927	-0.0144127
			2018-07-13 08:26:24	0.504522	0.4664	-0.0381219
			2018-07-13 08:26:29	0.502397	0.4806	-0.0217975
			2018-07-13 08:26:34	0.49991	0.4948	-0.00511038
			2018-07-13 08:26:43	0.497029	0.5083	0.0112705
			2018-07-13 08:26:47	0.494356	0.5219	0.0275442
			2018-07-13 08:26:56	0.491485	0.5219	0.0304148
			2018-07-13 08:27:02	0.48877	0.5354	0.0466299
			2018-07-13 08:27:07	0.486594	0.5354	0.0488061
			2018-07-13 08:27:12	0.48421	0.5354	0.0511896
			2018-07-13 08:27:20	0.481412	0.5216	0.0401876
			2018-07-13 08:27:26	0.478822	0.4946	0.0157784
			2018-07-13 08:27:31	0.476542	0.5351	0.0585583
			2018-07-13 08:27:37	0.474262	0.5351	0.0608381
			2018-07-13 08:27:42	0.472137	0.5351	0.0629625
			2018-07-13 08:27:47	0.46965	0.5081	0.0384497
			2018-07-13 08:27:56	0.466645	0.5354	0.068755
			2018-07-13 08:28:01	0.464158	0.5354	0.0712421
			2018-07-13 08:28:06	0.462137	0.5354	0.0732629
			2018-07-13 08:28:11	0.459754	0.5219	0.0621464
			2018-07-13 08:28:19	0.457111	0.5354	0.078289
			2018-07-13 08:28:24	0.454313	0.5354	0.081087
			2018-07-13 08:28:33	0.45136	0.5219	0.0705405
			2018-07-13 08:28:38	0.451532	0.5624	0.110868
			2018-07-13 08:28:44	0.453529	0.5351	0.0815706
			2018-07-13 08:28:48	0.455667	0.5214	0.0657329
			2018-07-13 08:28:57	0.458264	0.5619	0.103636
			2018-07-13 08:29:03	0.460721	0.5349	0.0741792
			2018-07-13 08:29:08	0.462784	0.5214	0.0586164
			2018-07-13 08:29:14	0.464846	0.5344	0.0695537
			2018-07-13 08:29:19	0.466815	0.5484	0.0815847
			2018-07-13 08:29:24	0.468972	0.5484	0.0794282
			2018-07-13 08:29:32	0.471503	0.5352	0.0636967
			2018-07-13 08:29:38	0.473847	0.5352	0.0613527
			2018-07-13 08:29:43	0.475816	0.5624	0.0865837
			2018-07-13 08:29:48	0.477973	0.5354	0.0574272
			2018-07-13 08:29:56	0.480364	0.5354	0.0550363
			2018-07-13 08:30:01	0.482895	0.5354	0.0525047
			2018-07-13 08:30:10	0.485567	0.5489	0.0633325
			2018-07-13 08:30:15	0.487911	0.5894	0.101489
			2018-07-13 08:30:21	0.489909	0.5354	0.0454914
			2018-07-13 08:30:25	0.492093	0.5489	0.0568068
			2018-07-13 08:30:34	0.494597	0.5489	0.0543034
			2018-07-13 08:30:39	0.496913	0.5487	0.0517875
			2018-07-13 08:30:45	0.498975	0.5482	0.0492248
			2018-07-13 08:30:50	0.501038	0.5207	0.019662
			2018-07-13 08:30:56	0.503035	0.5611	0.0580649
			2018-07-13 08:31:00	0.505173	0.5072	0.00202715
			2018-07-13 08:31:09	0.50777	0.5334	0.02563
			2018-07-13 08:31:15	0.510227	0.5207	0.0104735
			2018-07-13 08:31:20	0.512149	0.5342	0.0220514
			2018-07-13 08:31:25	0.514399	0.5477	0.0333011
			2018-07-13 08:31:34	0.517005	0.5611	0.0440946
			2018-07-13 08:31:38	0.519471	0.5627	0.0432287
			2018-07-13 08:31:47	0.520303	0.5492	0.0288965
			2018-07-13 08:31:52	0.518966	0.5492	0.0302337
			2018-07-13 08:31:58	0.517813	0.5768	0.0589869
			2018-07-13 08:32:02	0.516579	0.5622	0.0456213
			2018-07-13 08:32:11	0.515079	0.5633	0.0482209
			2018-07-13 08:32:17	0.513634	0.5497	0.0360665
			2018-07-13 08:32:22	0.512497	0.55	0.0375033
			2018-07-13 08:32:27	0.511387	0.5498	0.0384132
			2018-07-13 08:32:33	0.510234	0.5771	0.0668664
			2018-07-13 08:32:37	0.508999	0.55	0.0410007
			2018-07-13 08:32:46	0.5075	0.5635	0.0560004
			2018-07-13 08:32:52	0.506081	0.55	0.0439188
			2018-07-13 08:32:57	0.504944	0.5771	0.0721557
			2018-07-13 08:33:02	0.503699	0.5635	0.0598009
			2018-07-13 08:33:10	0.502319	0.5771	0.0747815
			2018-07-13 08:33:15	0.500857	0.5771	0.0762432
			2018-07-13 08:33:24	0.499287	0.5752	0.0759133
			2018-07-13 08:33:29	0.497987	0.5906	0.0926126
			2018-07-13 08:33:34	0.496959	0.5771	0.0801412
			2018-07-13 08:33:39	0.495659	0.6053	0.109641
			2018-07-13 08:33:48	0.494116	0.5784	0.0842835
			2018-07-13 08:33:53	0.492763	0.5787	0.085937
			2018-07-13 08:33:59	0.491572	0.5923	0.100728
			2018-07-13 08:34:04	0.490381	0.5787	0.0883191
			2018-07-13 08:34:10	0.489228	0.5925	0.103272
			2018-07-13 08:34:14	0.487993	0.6061	0.118107
			2018-07-13 08:34:23	0.486494	0.5925	0.106006
			2018-07-13 08:34:29	0.485075	0.5782	0.0931247
			2018-07-13 08:34:34	0.483938	0.5909	0.106962
			2018-07-13 08:34:39	0.482693	0.6039	0.121207
			2018-07-13 08:34:47	0.481313	0.5904	0.109087
			2018-07-13 08:34:52	0.479937	0.6174	0.137463
			2018-07-13 08:35:01	0.479379	0.5768	0.0974209
			2018-07-13 08:35:06	0.47889	0.6044	0.12551
			2018-07-13 08:35:12	0.478472	0.5909	0.112428
			2018-07-13 08:35:16	0.478026	0.5909	0.112874
			2018-07-13 08:35:25	0.477483	0.5912	0.113717
			2018-07-13 08:35:31	0.47697	0.6047	0.12773
			2018-07-13 08:35:36	0.47654	0.5917	0.11516
			2018-07-13 08:35:42	0.476109	0.6056	0.129491
			2018-07-13 08:35:47	0.475697	0.6191	0.143403
			2018-07-13 08:35:52	0.475247	0.592	0.116753
			2018-07-13 08:36:00	0.474718	0.6053	0.130582
			2018-07-13 08:36:06	0.474229	0.605	0.130771
			2018-07-13 08:36:11	0.473827	0.605	0.131173
			2018-07-13 08:36:16	0.473357	0.6186	0.145243
			2018-07-13 08:36:25	0.472813	0.605	0.132187
			2018-07-13 08:36:29	0.472298	0.6186	0.146302
			2018-07-13 08:36:38	0.471775	0.605	0.133225
			2018-07-13 08:36:43	0.471291	0.6045	0.133209
			2018-07-13 08:36:49	0.470874	0.5909	0.120026
			2018-07-13 08:36:53	0.470398	0.6045	0.134102
			2018-07-13 08:37:03	0.469836	0.6048	0.134964
			2018-07-13 08:37:08	0.469333	0.6045	0.135167
			2018-07-13 08:37:14	0.468902	0.5912	0.122298
			2018-07-13 08:37:19	0.468471	0.618	0.149529
			2018-07-13 08:37:25	0.468054	0.6037	0.135646
			2018-07-13 08:37:29	0.467608	0.6037	0.136092
			2018-07-13 08:37:38	0.467065	0.6034	0.136335
			2018-07-13 08:37:44	0.466552	0.6169	0.150348
			2018-07-13 08:37:49	0.466151	0.6157	0.149549
			2018-07-13 08:37:54	0.465681	0.6132	0.147519
			2018-07-13 08:38:03	0.465136	0.5975	0.132364
			2018-07-13 08:38:07	0.468354	0.5975	0.129146
			2018-07-13 08:38:19	0.472207	0.6239	0.151693
			2018-07-13 08:38:24	0.47547	0.5844	0.10893
			2018-07-13 08:38:30	0.47798	0.5975	0.11952
			2018-07-13 08:38:34	0.480724	0.6174	0.136676
			2018-07-13 08:38:43	0.48387	0.6064	0.12253
			2018-07-13 08:38:48	0.48678	0.6124	0.12562
			2018-07-13 08:38:54	0.489372	0.6556	0.166228
			2018-07-13 08:38:59	0.491964	0.6562	0.164236
			2018-07-13 08:39:05	0.494473	0.6439	0.149427
			2018-07-13 08:39:09	0.497159	0.6439	0.146741
			2018-07-13 08:39:18	0.500422	0.6304	0.129978
			2018-07-13 08:39:24	0.503568	0.6175	0.113932
			2018-07-13 08:39:29	0.505959	0.631	0.125041
			2018-07-13 08:39:33	0.508469	0.6307	0.122231
			2018-07-13 08:39:42	0.511555	0.6175	0.105945
			2018-07-13 08:39:47	0.514877	0.631	0.116123
			2018-07-13 08:39:56	0.518235	0.631	0.112765
			2018-07-13 08:40:01	0.52118	0.631	0.10982
			2018-07-13 08:40:07	0.52369	0.6175	0.0938103
			2018-07-13 08:40:11	0.526435	0.631	0.104565
			2018-07-13 08:40:20	0.52958	0.6316	0.10202
			2018-07-13 08:40:25	0.53249	0.6316	0.0991099
			2018-07-13 08:40:31	0.535082	0.6451	0.110018
			2018-07-13 08:40:36	0.537674	0.6181	0.0804263
			2018-07-13 08:40:42	0.540183	0.631	0.0908169
			2018-07-13 08:40:46	0.542869	0.6581	0.115231
			2018-07-13 08:40:55	0.546132	0.6446	0.0984676
			2018-07-13 08:41:01	0.606236	0.6446	0.0383642
			2018-07-13 08:44:48		0.644
			2018-07-13 08:44:53		0.6305
			2018-07-13 08:44:59		0.6308
			2018-07-13 08:45:03		0.6714
			2018-07-13 08:45:12		0.6443
			2018-07-13 08:45:18		0.6308
			2018-07-13 08:45:23		0.6849
			2018-07-13 08:45:29		0.6714
			2018-07-13 08:45:34		0.6579
			2018-07-13 08:45:39		0.6579
			2018-07-13 08:45:47		0.6588
			2018-07-13 08:45:53		0.6723
			2018-07-13 08:45:58		0.6717
			2018-07-13 08:46:03		0.6452
			2018-07-13 08:46:12		0.6588
			2018-07-13 08:46:16		0.6588
			2018-07-13 08:46:25		0.6597
			2018-07-13 08:46:31		0.66
			2018-07-13 08:46:36		0.6735
			2018-07-13 08:46:41		0.6464
			2018-07-13 08:46:49		0.6597
			2018-07-13 08:46:55		0.6871
			2018-07-13 08:47:00		0.6735
			2018-07-13 08:47:06		0.6467
			2018-07-13 08:47:11		0.6597
			2018-07-13 08:47:16		0.6732
			2018-07-13 08:47:25		0.6726
			2018-07-13 08:47:30		0.6705
			2018-07-13 08:47:36		0.6702
			2018-07-13 08:47:41		0.6705
			2018-07-13 08:47:50		0.6705
			2018-07-13 08:47:54		0.6702
			2018-07-13 08:48:03		0.657
			2018-07-13 08:48:08		0.6699
			2018-07-13 08:48:14		0.6834
			2018-07-13 08:48:18		0.6834
			2018-07-13 08:48:27		0.6822
			2018-07-13 08:48:33		0.6975
			2018-07-13 08:48:37		0.6705
			2018-07-13 08:48:47		0.6831
			2018-07-13 08:48:52		0.6687
			2018-07-13 08:48:57		0.6831
			2018-07-13 08:49:06		0.6957
			2018-07-13 08:49:11		0.6687
			2018-07-13 08:49:16		0.6696
			2018-07-13 08:49:21		0.6822
			2018-07-13 08:49:30		0.6696
			2018-07-13 08:49:34		0.6696
			2018-07-13 08:49:43		0.6709
			2018-07-13 08:49:49		0.6712
			2018-07-13 08:49:54		0.6712
			2018-07-13 08:49:58		0.6574
			2018-07-13 08:50:07		0.6577
			2018-07-13 08:50:13		0.6712
			2018-07-13 08:50:18		0.6715
			2018-07-13 08:50:24		0.658
			2018-07-13 08:50:29		0.6715
			2018-07-13 08:50:34		0.6715
			2018-07-13 08:50:42		0.6721
			2018-07-13 08:50:48		0.6721
			2018-07-13 08:50:53		0.6727
			2018-07-13 08:50:58		0.6862
			2018-07-13 08:51:07		0.6862
			2018-07-13 08:51:11		0.6862
			2018-07-13 08:51:20		0.6727
			2018-07-13 08:51:26		0.6727
			2018-07-13 08:51:31		0.6856
			2018-07-13 08:51:36		0.6988
			2018-07-13 08:51:45		0.6712
			2018-07-13 08:51:50		0.6853
			2018-07-13 08:51:56		0.6989
			2018-07-13 08:52:01		0.6721
			2018-07-13 08:52:06		0.673
			2018-07-13 08:52:11		0.6989
			2018-07-13 08:52:20		0.6866
			2018-07-13 08:52:25		0.7137
			2018-07-13 08:52:31		0.7001
			2018-07-13 08:52:35		0.6866
			2018-07-13 08:52:44		0.6866
			2018-07-13 08:52:48		0.7001
			2018-07-13 08:52:57		0.6727
			2018-07-13 08:53:03		0.6857
			2018-07-13 08:53:08		0.6715
			2018-07-13 08:53:13		0.6721
			2018-07-13 08:53:22		0.6857
			2018-07-13 08:53:27		0.6715
			2018-07-13 08:53:32		0.6986
			2018-07-13 08:53:38		0.6986
			2018-07-13 08:53:43		0.6851
			2018-07-13 08:53:48		0.6851
			2018-07-13 08:53:57		0.6712
			2018-07-13 08:54:02		0.6854
			2018-07-13 08:54:08		0.6992
			2018-07-13 08:54:12		0.6857
			2018-07-13 08:54:21		0.6854
			2018-07-13 08:54:26		0.6598
			2018-07-13 08:54:35		0.6731
			2018-07-13 08:54:40		0.6866
			2018-07-13 08:54:45		0.7005
			2018-07-13 08:54:50		0.6734
			2018-07-13 08:54:59		0.7005
			2018-07-13 08:55:04		0.6873
			2018-07-13 08:55:10		0.6749
			2018-07-13 08:55:15		0.6737
			2018-07-13 08:55:21		0.6737
			2018-07-13 08:55:25		0.6602
			2018-07-13 08:55:34		0.6737
			2018-07-13 08:55:39		0.686
			2018-07-13 08:55:45		0.6725
			2018-07-13 08:55:49		0.6725
			2018-07-13 08:55:58		0.659
			2018-07-13 08:56:02		0.659
			2018-07-13 08:56:11		0.6986
			2018-07-13 08:56:17		0.6851
			2018-07-13 08:56:22		0.6713
			2018-07-13 08:56:27		0.6578
			2018-07-13 08:56:35		0.6704
			2018-07-13 08:56:41		0.6839
			2018-07-13 08:56:46		0.6829
			2018-07-13 08:56:52		0.6829
			2018-07-13 08:56:57		0.683
			2018-07-13 08:57:01		0.683
			2018-07-13 08:57:10		0.6695
			2018-07-13 08:57:16		0.6842
			2018-07-13 08:57:21		0.6977
			2018-07-13 08:57:26		0.6842
			2018-07-13 08:57:34		0.6842
			2018-07-13 08:57:39		0.6839
			2018-07-13 08:57:48		0.6719
			2018-07-13 08:57:53		0.6854
			2018-07-13 08:57:59		0.6855
			2018-07-13 08:58:03		0.699
			2018-07-13 08:58:12		0.6993
			2018-07-13 08:58:18		0.6722
			2018-07-13 08:58:23		0.6587
			2018-07-13 08:58:29		0.6455
			2018-07-13 08:58:34		0.659
			2018-07-13 08:58:39		0.6726
			2018-07-13 08:58:47		0.659
			2018-07-13 08:58:53		0.6726
			2018-07-13 08:58:58		0.6726
			2018-07-13 08:59:03		0.6726
			2018-07-13 08:59:12		0.672
			2018-07-13 08:59:16		0.6855
			2018-07-13 08:59:25		0.672
			2018-07-13 08:59:30		0.672
			2018-07-13 08:59:36		0.672
			2018-07-13 08:59:40		0.672
			2018-07-13 08:59:49		0.6726
			2018-07-13 08:59:55		0.672
			2018-07-13 09:00:00		0.699
			2018-07-13 09:00:06		0.6708
			2018-07-13 09:00:11		0.6843
			2018-07-13 09:00:16		0.6567
			2018-07-13 09:00:25		0.6701
			2018-07-13 09:00:30		0.6701
			2018-07-13 09:00:36		0.6708
			2018-07-13 09:00:40		0.6836
			2018-07-13 09:00:49		0.683
			2018-07-13 09:00:53		0.6836
			2018-07-13 09:01:02		0.6965
			2018-07-13 09:01:08		0.6696
			2018-07-13 09:01:13		0.6962
			2018-07-13 09:01:18		0.6702
			2018-07-13 09:01:27		0.6693
			2018-07-13 09:01:32		0.6558
			2018-07-13 09:01:37		0.6827
			2018-07-13 09:01:43		0.6708
			2018-07-13 09:01:48		0.6573
			2018-07-13 09:01:53		0.6561
			2018-07-13 09:02:01		0.6696
			2018-07-13 09:02:07		0.6696
			2018-07-13 09:02:12		0.6831
			2018-07-13 09:02:17		0.6959
			2018-07-13 09:02:26		0.669
			2018-07-13 09:02:30		0.6953
			2018-07-13 09:02:39		0.6815
			2018-07-13 09:02:45		0.6797
			2018-07-13 09:02:50		0.6797
			2018-07-13 09:02:55		0.6793
			2018-07-13 09:03:04		0.6797
			2018-07-13 09:03:09		0.7199
			2018-07-13 09:03:15		0.6809
			2018-07-13 09:03:20		0.6815
			2018-07-13 09:03:26		0.6975
			2018-07-13 09:03:30		0.6843
			2018-07-13 09:03:39		0.6978
			2018-07-13 09:03:45	0.808344	0.6978	-0.110544
			2018-07-13 09:03:50	0.809179	0.684	-0.125179
			2018-07-13 09:03:54	0.810055	0.6849	-0.125155
			2018-07-13 09:04:03	0.811132	0.6985	-0.112632
			2018-07-13 09:04:08	0.812292	0.684	-0.128292
			2018-07-13 09:04:17	0.813464	0.6975	-0.115964
			2018-07-13 09:04:22	0.814493	0.684	-0.130493
			2018-07-13 09:04:28	0.815369	0.6966	-0.118769
			2018-07-13 09:04:32	0.816327	0.6812	-0.135127
			2018-07-13 09:04:41	0.817425	0.6831	-0.134325
			2018-07-13 09:04:46	0.818441	0.6831	-0.135341
			2018-07-13 09:04:52	0.819346	0.6966	-0.122746
			2018-07-13 09:04:57	0.82025	0.6696	-0.15065
			2018-07-13 09:05:03	0.821126	0.6696	-0.151526
			2018-07-13 09:05:07	0.822064	0.6966	-0.125464
			2018-07-13 09:05:16	0.823203	0.6969	-0.126303
			2018-07-13 09:05:22	0.824301	0.6972	-0.127101
			2018-07-13 09:05:27	0.825136	0.6837	-0.141436
			2018-07-13 09:05:31	0.826012	0.6709	-0.155112
			2018-07-13 09:05:40	0.82711	0.6709	-0.15621
			2018-07-13 09:05:45	0.828229	0.6979	-0.130329
			2018-07-13 09:05:53	0.82934	0.6982	-0.13114
			2018-07-13 09:05:59	0.830368	0.6847	-0.145668
			2018-07-13 09:06:04	0.831211	0.685	-0.146211
			2018-07-13 09:06:09	0.832198	0.685	-0.147198
			2018-07-13 09:06:18	0.83337	0.6869	-0.14647
			2018-07-13 09:06:23	0.834398	0.6748	-0.159598
			2018-07-13 09:06:29	0.835324	0.702	-0.133324
			2018-07-13 09:06:34	0.836187	0.7159	-0.120287
			2018-07-13 09:06:39	0.836969	0.6887	-0.148269
			2018-07-13 09:06:44	0.837956	0.7023	-0.135656
			2018-07-13 09:06:53	0.839128	0.7294	-0.109728
			2018-07-13 09:06:58	0.840156	0.7294	-0.110756
			2018-07-13 09:07:04	0.841032	0.6869	-0.154132
			2018-07-13 09:07:08	0.84199	0.6866	-0.15539
			2018-07-13 09:07:17	0.84306	0.6992	-0.14386
			2018-07-13 09:07:21	0.844108	0.6992	-0.144908
			2018-07-13 09:07:30	0.845248	0.6995	-0.145748
			2018-07-13 09:07:36	0.846325	0.6995	-0.146825
			2018-07-13 09:07:41	0.847168	0.6998	-0.147368
			2018-07-13 09:07:46	0.848155	0.7265	-0.121655
			2018-07-13 09:07:55	0.849348	0.7127	-0.136648
			2018-07-13 09:08:00	0.850335	0.6856	-0.164735
			2018-07-13 09:08:05	0.851178	0.713	-0.138178
			2018-07-13 09:08:11	0.852083	0.6995	-0.152583
			2018-07-13 09:08:16	0.852926	0.6998	-0.153126
			2018-07-13 09:08:21	0.853913	0.6998	-0.154113
			2018-07-13 09:08:30	0.855106	0.6853	-0.169806
			2018-07-13 09:08:35	0.856093	0.685	-0.171093
			2018-07-13 09:08:40	0.856874	0.6982	-0.158674
			2018-07-13 09:08:45	0.857861	0.685	-0.172861
			2018-07-13 09:08:54	0.859005	0.6718	-0.187205
			2018-07-13 09:08:58	0.86021	0.6731	-0.18711
			2018-07-13 09:09:10	0.861555	0.6995	-0.162055
			2018-07-13 09:09:15	0.862694	0.6595	-0.203194
			2018-07-13 09:09:21	0.86357	0.6725	-0.19107
			2018-07-13 09:09:25	0.864508	0.686	-0.178508
			2018-07-13 09:09:34	0.865647	0.6869	-0.178747
			2018-07-13 09:09:40	0.866745	0.6737	-0.193045
			2018-07-13 09:09:45	0.867609	0.6872	-0.180409
			2018-07-13 09:09:50	0.868452	0.6737	-0.194752
			2018-07-13 09:09:56	0.869328	0.6734	-0.195928
			2018-07-13 09:10:00	0.870286	0.7001	-0.170186
			2018-07-13 09:10:09	0.869891	0.6734	-0.196491
			2018-07-13 09:10:14	0.868776	0.7005	-0.168276
			2018-07-13 09:10:20	0.867813	0.6743	-0.193513
			2018-07-13 09:10:24	0.866784	0.6879	-0.178884
			2018-07-13 09:10:33	0.865578	0.6879	-0.177678
			2018-07-13 09:10:38	0.864349	0.6879	-0.176449
			2018-07-13 09:10:46	0.863129	0.6743	-0.188829
			2018-07-13 09:10:52	0.862	0.7014	-0.1606
			2018-07-13 09:10:57	0.861074	0.7014	-0.159674
			2018-07-13 09:11:02	0.85999	0.6743	-0.18569
			2018-07-13 09:11:11	0.85868	0.6869	-0.17178
			2018-07-13 09:11:16	0.857596	0.7005	-0.157096
			2018-07-13 09:11:21	0.85667	0.6838	-0.17287
			2018-07-13 09:11:27	0.855676	0.7108	-0.144876
			2018-07-13 09:11:32	0.854728	0.6863	-0.168428
			2018-07-13 09:11:37	0.853689	0.6848	-0.168889
			2018-07-13 09:11:45	0.852469	0.6848	-0.167669
			2018-07-13 09:11:51	0.85134	0.6983	-0.15304
			2018-07-13 09:11:56	0.850414	0.6728	-0.177614
			2018-07-13 09:12:01	0.849353	0.674	-0.175353
			2018-07-13 09:12:10	0.848088	0.7011	-0.146988
			2018-07-13 09:12:15	0.846801	0.674	-0.172801
			2018-07-13 09:12:24	0.845491	0.7011	-0.144391
			2018-07-13 09:12:29	0.844407	0.6876	-0.156807
			2018-07-13 09:12:34	0.843548	0.6876	-0.155948
			2018-07-13 09:12:39	0.842464	0.6876	-0.154864
			2018-07-13 09:12:48	0.841177	0.6605	-0.180677
			2018-07-13 09:12:53	0.840048	0.6864	-0.153648
			2018-07-13 09:12:59	0.839032	0.6864	-0.152632
			2018-07-13 09:13:04	0.838083	0.6864	-0.151683
			2018-07-13 09:13:09	0.837225	0.6999	-0.137325
			2018-07-13 09:13:14	0.836141	0.6728	-0.163341
			2018-07-13 09:13:23	0.834853	0.6725	-0.162353
			2018-07-13 09:13:28	0.833724	0.6728	-0.160924
			2018-07-13 09:13:34	0.832762	0.6738	-0.158962
			2018-07-13 09:13:38	0.831732	0.6728	-0.158932
			2018-07-13 09:13:47	0.830526	0.6732	-0.157326
			2018-07-13 09:13:52	0.829298	0.6738	-0.155498
			2018-07-13 09:14:00	0.828078	0.7005	-0.127578
			2018-07-13 09:14:06	0.826949	0.6732	-0.153749
			2018-07-13 09:14:11	0.826023	0.7005	-0.125523
			2018-07-13 09:14:16	0.824939	0.7005	-0.124439
			2018-07-13 09:14:25	0.823651	0.687	-0.136651
			2018-07-13 09:14:30	0.822522	0.7002	-0.122322
			2018-07-13 09:14:36	0.821506	0.7128	-0.108706
			2018-07-13 09:14:41	0.820557	0.6723	-0.148257
			2018-07-13 09:14:46	0.819699	0.699	-0.120699
			2018-07-13 09:14:51	0.818615	0.6855	-0.133115
			2018-07-13 09:15:00	0.817305	0.6852	-0.132105
			2018-07-13 09:15:05	0.816221	0.672	-0.144221
			2018-07-13 09:15:10	0.815363	0.6717	-0.143663
			2018-07-13 09:15:15	0.814279	0.6713	-0.142979
			2018-07-13 09:15:24	0.813023	0.6845	-0.128523
			2018-07-13 09:15:28	0.811858	0.6717	-0.140158
			2018-07-13 09:15:37	0.813183	0.6846	-0.128583
			2018-07-13 09:15:43	0.81772	0.6852	-0.13252
			2018-07-13 09:15:48	0.821357	0.6852	-0.136157
			2018-07-13 09:15:53	0.82534	0.6846	-0.14074
			2018-07-13 09:16:01	0.830016	0.6977	-0.132316
			2018-07-13 09:16:07	0.834345	0.6836	-0.150745
			2018-07-13 09:16:12	0.838155	0.6701	-0.168055
			2018-07-13 09:16:18	0.841965	0.6974	-0.144565
			2018-07-13 09:16:23	0.845602	0.657	-0.188602
			2018-07-13 09:16:28	0.849585	0.6698	-0.179785
			2018-07-13 09:16:36	0.85426	0.6705	-0.18376
			2018-07-13 09:16:42	0.85859	0.6827	-0.17589
			2018-07-13 09:16:47	0.862227	0.6705	-0.191727
			2018-07-13 09:16:52	0.86621	0.6705	-0.19571
			2018-07-13 09:17:00	0.870626	0.6705	-0.200126
			2018-07-13 09:17:05	0.875301	0.6987	-0.176601
			2018-07-13 09:17:14	0.880237	0.6852	-0.195037
			2018-07-13 09:17:19	0.884566	0.7116	-0.172966
			2018-07-13 09:17:25	0.888255	0.6981	-0.190155
			2018-07-13 09:17:29	0.892203	0.6981	-0.194103
			2018-07-13 09:17:38	0.897	0.6846	-0.2124
			2018-07-13 09:17:44	0.901538	0.6987	-0.202838
			2018-07-13 09:17:49	0.905348	0.6852	-0.220148
			2018-07-13 09:17:55	0.909157	0.7126	-0.196557
			2018-07-13 09:18:00	0.912794	0.7006	-0.212194
			2018-07-13 09:18:05	0.916777	0.6883	-0.228477
			2018-07-13 09:18:13	0.921453	0.7164	-0.205053
			2018-07-13 09:18:19	0.925782	0.7436	-0.182182
			2018-07-13 09:18:24	0.929332	0.9743	0.0449675
			2018-07-13 09:18:29	0.933489	1.816	0.882511
			2018-07-13 09:18:38	0.938303	5.047	4.1087
			2018-07-13 09:18:42	0.978489	9.92	8.94151
			2018-07-13 09:18:51	1.09374	14.32	13.2263
			2018-07-13 09:18:56	1.20035	17.45	16.2497
			2018-07-13 09:19:02	1.29229	19	17.7077
			2018-07-13 09:19:06	1.39286	20.1	18.7071
			2018-07-13 09:19:15	1.50811	21.02	19.5119
			2018-07-13 09:19:20	1.61472	21.86	20.2453
			2018-07-13 09:19:26	1.70968	22.4	20.6903
			2018-07-13 09:19:31	1.80464	22.83	21.0254
			2018-07-13 09:19:37	1.89658	23.47	21.5734
			2018-07-13 09:19:41	1.99499	24.22	22.225
			2018-07-13 09:19:50	2.11455	24.78	22.6654
			2018-07-13 09:19:56	2.22764	25.08	22.8524
			2018-07-13 09:20:01	2.31828	24.98	22.6617
			2018-07-13 09:20:06	2.41756	24.81	22.3924
			2018-07-13 09:20:14	2.52763	24.61	22.0824
			2018-07-13 09:20:19	2.64417	24.34	21.6958
			2018-07-13 09:20:28	2.76719	23.96	21.1928
			2018-07-13 09:20:33	2.87509	23.56	20.6849
			2018-07-13 09:20:39	2.96703	23.32	20.353
			2018-07-13 09:20:43	3.06544	23.08	20.0146
			2018-07-13 09:20:52	3.18501	22.94	19.755
			2018-07-13 09:20:58	3.2981	22.69	19.3919
			2018-07-13 09:21:03	3.39306	22.56	19.1669
			2018-07-13 09:21:09	3.48802	22.42	18.932
			2018-07-13 09:21:14	3.57866	22.25	18.6713
			2018-07-13 09:21:19	3.67794	21.97	18.2921
			2018-07-13 09:21:27	3.79448	21.73	17.9355
			2018-07-13 09:21:33	3.90239	21.48	17.5776
			2018-07-13 09:21:38	3.99087	21.29	17.2991
			2018-07-13 09:21:43	4.09446	21.21	17.1155
			2018-07-13 09:21:52	4.20848	21.19	16.9815
			2018-07-13 09:21:56	4.25367	21.22	16.9663
			2018-07-13 09:22:05	4.29954	21.33	17.0305
			2018-07-13 09:22:10	4.34198	21.44	17.098
			2018-07-13 09:22:16	4.37857	21.54	17.1614
			2018-07-13 09:22:20	4.4186	21.59	17.1714
			2018-07-13 09:22:29	4.46447	21.63	17.1655
			2018-07-13 09:22:34	4.50691	21.68	17.1731
			2018-07-13 09:22:40	4.54471	21.73	17.1853
			2018-07-13 09:22:45	4.5825	21.86	17.2775
			2018-07-13 09:22:51	4.6191	22.02	17.4009
			2018-07-13 09:22:55	4.65913	22.12	17.4609
			2018-07-13 09:23:04	4.705	22.24	17.535
			2018-07-13 09:23:09	4.74744	22.31	17.5626
			2018-07-13 09:23:15	4.78403	22.36	17.576
			2018-07-13 09:23:19	4.82406	22.39	17.5659
			2018-07-13 09:23:28	4.86873	22.31	17.4413
			2018-07-13 09:23:32	4.91254	22.26	17.3475
			2018-07-13 09:23:41	4.96013	22.28	17.3199
			2018-07-13 09:23:47	5.00515	22.3	17.2949
			2018-07-13 09:23:52	5.04037	22.31	17.2696
			2018-07-13 09:23:57	5.0816	22.31	17.2284
			2018-07-13 09:24:06	5.13142	22.37	17.2386
			2018-07-13 09:24:11	5.17266	22.43	17.2573
			2018-07-13 09:24:16	5.20788	22.47	17.2621
			2018-07-13 09:24:22	5.24567	22.56	17.3143
			2018-07-13 09:24:27	5.28089	22.56	17.2791
			2018-07-13 09:24:32	5.32213	22.61	17.2879
			2018-07-13 09:24:41	5.37109	22.59	17.2189
			2018-07-13 09:24:46	5.41404	22.67	17.256
			2018-07-13 09:24:52	5.45064	22.75	17.2994
			2018-07-13 09:24:56	5.49067	22.8	17.3093
			2018-07-13 09:25:05	5.53289	22.83	17.2971
			2018-07-13 09:25:09	5.57295	22.83	17.2571
			2018-07-13 09:25:18	5.61646	22.85	17.2335
			2018-07-13 09:25:24	5.6584	22.84	17.1816
			2018-07-13 09:25:29	5.69029	22.86	17.1697
			2018-07-13 09:25:33	5.72375	22.93	17.2063
			2018-07-13 09:25:42	5.76726	23.03	17.2627
			2018-07-13 09:25:48	5.80841	23.21	17.4016
			2018-07-13 09:25:53	5.84297	23.36	17.517
			2018-07-13 09:25:59	5.87753	23.6	17.7225
			2018-07-13 09:26:04	5.90973	23.67	17.7603
			2018-07-13 09:26:09	5.94743	23.76	17.8126
			2018-07-13 09:26:18	5.99219	23.82	17.8278
			2018-07-13 09:26:23	6.03146	23.82	17.7885
			2018-07-13 09:26:29	6.06492	23.84	17.7751
			2018-07-13 09:26:33	6.10152	23.83	17.7285
			2018-07-13 09:26:42	6.14236	23.87	17.7276
			2018-07-13 09:26:46	6.18242	23.84	17.6576
			2018-07-13 09:26:55	6.22593	23.84	17.6141
			2018-07-13 09:27:01	6.26708	23.83	17.5629
			2018-07-13 09:27:06	6.29928	23.89	17.5907
			2018-07-13 09:27:11	6.33463	23.94	17.6054
			2018-07-13 09:27:19	6.38175	23.96	17.5782
			2018-07-13 09:27:28	6.4328	23.98	17.5472
			2018-07-13 09:27:34	6.47521	24.02	17.5448
			2018-07-13 09:27:39	6.5082	23.96	17.4518
			2018-07-13 09:27:44	6.53805	23.98	17.442
			2018-07-13 09:27:49	6.57575	23.96	17.3843
			2018-07-13 09:27:58	6.62051	23.95	17.3295
			2018-07-13 09:28:03	6.65978	23.87	17.2102
			2018-07-13 09:28:09		23.86
			2018-07-13 09:28:13		23.85
			2018-07-13 09:28:22		23.95
			2018-07-13 09:28:26		23.99
			2018-07-13 09:28:35		24.01
			2018-07-13 09:28:41		24.06
			2018-07-13 09:28:46		24.08
			2018-07-13 09:28:51		24.14
			2018-07-13 09:29:00		24.22
			2018-07-13 09:29:05		24.34
			2018-07-13 09:29:11		24.4
			2018-07-13 09:29:16		24.5
			2018-07-13 09:29:21		24.53
			2018-07-13 09:29:26		24.62
			2018-07-13 09:29:35		24.74
			2018-07-13 09:29:40		24.84
			2018-07-13 09:29:46		24.89
			2018-07-13 09:29:50		24.92
			2018-07-13 09:29:59		24.96
			2018-07-13 09:30:04		24.97
			2018-07-13 09:30:13		25.01
			2018-07-13 09:30:18		25.01
			2018-07-13 09:30:23		25.06
			2018-07-13 09:30:28		25.13
			2018-07-13 09:30:37		25.16
			2018-07-13 09:30:43		25.21
			2018-07-13 09:30:48		25.2
			2018-07-13 09:30:53		25.22
			2018-07-13 09:30:59		25.31
			2018-07-13 09:31:03		25.39
			2018-07-13 09:31:12		25.43
			2018-07-13 09:31:18		25.58
			2018-07-13 09:31:23		25.63
			2018-07-13 09:31:27		25.71
			2018-07-13 09:31:36		25.75
			2018-07-13 09:31:41		25.8
			2018-07-13 09:31:50		25.85
			2018-07-13 09:31:55		25.88
			2018-07-13 09:32:01		25.89
			2018-07-13 09:32:05		25.89
			2018-07-13 09:32:14		25.91
			2018-07-13 09:32:20		25.88
			2018-07-13 09:32:25		25.93
			2018-07-13 09:32:30		25.89
			2018-07-13 09:32:36		25.94
			2018-07-13 09:32:40		25.97
			2018-07-13 09:32:49		26.02
			2018-07-13 09:32:55		26.07
			2018-07-13 09:33:00		26.15
			2018-07-13 09:33:05		26.21
			2018-07-13 09:33:14		26.32
			2018-07-13 09:33:18		26.38
			2018-07-13 09:33:27		26.43
			2018-07-13 09:33:32		26.49
			2018-07-13 09:33:38		26.58
			2018-07-13 09:33:42		26.63
			2018-07-13 09:33:51		26.62
			2018-07-13 09:33:56		26.66
			2018-07-13 09:34:02		26.7
			2018-07-13 09:34:07		26.73
			2018-07-13 09:34:13		26.74
			2018-07-13 09:34:17		26.68
			2018-07-13 09:34:26		26.69
			2018-07-13 09:34:32		26.72
			2018-07-13 09:34:37		26.74
			2018-07-13 09:34:41		26.73
			2018-07-13 09:34:50		26.76
			2018-07-13 09:34:55		26.8
			2018-07-13 09:35:04		26.84
			2018-07-13 09:35:09		26.82
			2018-07-13 09:35:15		26.82
			2018-07-13 09:35:19		26.88
			2018-07-13 09:35:31		26.92
			2018-07-13 09:35:37		27.02
			2018-07-13 09:35:42		27.08
			2018-07-13 09:35:48		27.13
			2018-07-13 09:35:53		27.17
			2018-07-13 09:35:58		27.27
			2018-07-13 09:36:07		27.32
			2018-07-13 09:36:12		27.32
			2018-07-13 09:36:17		27.34
			2018-07-13 09:36:22		27.32
			2018-07-13 09:36:31		27.34
			2018-07-13 09:36:35		27.41
			2018-07-13 09:36:44		27.46
			2018-07-13 09:36:50		27.44
			2018-07-13 09:36:55		27.45
			2018-07-13 09:36:59		27.4
			2018-07-13 09:37:08		27.42
			2018-07-13 09:37:14		27.43
			2018-07-13 09:37:19		27.43
			2018-07-13 09:37:25		27.49
			2018-07-13 09:37:30		27.54
			2018-07-13 09:37:34		27.58
			2018-07-13 09:37:43		27.56
			2018-07-13 09:37:49		27.55
			2018-07-13 09:37:54		27.62
			2018-07-13 09:37:59		27.58
			2018-07-13 09:38:08		27.57
			2018-07-13 09:38:12		27.57
			2018-07-13 09:38:21		27.48
			2018-07-13 09:38:26		27.54
			2018-07-13 09:38:32		27.54
			2018-07-13 09:38:36		27.48
			2018-07-13 09:38:45		27.51
			2018-07-13 09:38:50		27.54
			2018-07-13 09:38:59		27.54
			2018-07-13 09:39:05		27.59
			2018-07-13 09:39:10		27.63
			2018-07-13 09:39:15		27.72
			2018-07-13 09:39:23		27.73
			2018-07-13 09:39:29		27.78
			2018-07-13 09:39:34		27.83
			2018-07-13 09:39:39	9.62057	27.88	18.2594
			2018-07-13 09:39:48	9.63841	27.96	18.3216
			2018-07-13 09:39:52	9.65496	27.96	18.305
			2018-07-13 09:40:01	9.67273	28.02	18.3473
			2018-07-13 09:40:07	9.68954	28.04	18.3505
			2018-07-13 09:40:12	9.70269	28.04	18.3373
			2018-07-13 09:40:17	9.71808	28.08	18.3619
			2018-07-13 09:40:26	9.73637	28.11	18.3736
			2018-07-13 09:40:31	9.75241	28.12	18.3676
			2018-07-13 09:40:37	9.76684	28.09	18.3232
			2018-07-13 09:40:42	9.78031	28.14	18.3597
			2018-07-13 09:40:47	9.7925	28.14	18.3475
			2018-07-13 09:40:52	9.8079	28.1	18.2921
			2018-07-13 09:41:01	9.82618	28.09	18.2638
			2018-07-13 09:41:06	9.84222	28.14	18.2978
			2018-07-13 09:41:12	9.85588	28.16	18.3041
			2018-07-13 09:41:16	9.87083	28.17	18.2992
			2018-07-13 09:41:25	9.88751	28.13	18.2425
			2018-07-13 09:41:29	9.90387	28.13	18.2261
			2018-07-13 09:41:38	9.92164	28.05	18.1284
			2018-07-13 09:41:44	9.93845	28.05	18.1116
			2018-07-13 09:41:49	9.9516	28.04	18.0884
			2018-07-13 09:41:54	9.967	28.07	18.103
			2018-07-13 09:42:03	9.9856	28.09	18.1044
			2018-07-13 09:42:08	10.001	28.13	18.129
			2018-07-13 09:42:13	10.0141	28.1	18.0859
			2018-07-13 09:42:19	10.0283	28.15	18.1217
			2018-07-13 09:42:24	10.0414	28.19	18.1486
			2018-07-13 09:42:29	10.0568	28.24	18.1832
			2018-07-13 09:42:38	10.0751	28.26	18.1849
			2018-07-13 09:42:43	10.0977	28.22	18.1223
			2018-07-13 09:42:49	10.123	28.3	18.177
			2018-07-13 09:42:53	10.1501	28.32	18.1699
			2018-07-13 09:43:02	10.1812	28.35	18.1688
			2018-07-13 09:43:07	10.2146	28.39	18.1754
			2018-07-13 09:43:16	10.2491	28.43	18.1809
			2018-07-13 09:43:21	10.2776	28.51	18.2324
			2018-07-13 09:43:26	10.3001	28.54	18.2399
			2018-07-13 09:43:31	10.3286	28.55	18.2214
			2018-07-13 09:43:40	10.3625	28.54	18.1775
			2018-07-13 09:43:45	10.3922	28.54	18.1478
			2018-07-13 09:43:51	10.4183	28.5	18.0817
			2018-07-13 09:43:56	10.4444	28.47	18.0256
			2018-07-13 09:44:02	10.4697	28.46	17.9903
			2018-07-13 09:44:06	10.4968	28.42	17.9232
			2018-07-13 09:44:15	10.5297	28.42	17.8903
			2018-07-13 09:44:21	10.5614	28.43	17.8686
			2018-07-13 09:44:26	10.5855	28.43	17.8445
			2018-07-13 09:44:30	10.6108	28.42	17.8092
			2018-07-13 09:44:39	10.6419	28.48	17.8381
			2018-07-13 09:44:44	10.6754	28.53	17.8546
			2018-07-13 09:44:53	10.7092	28.56	17.8508
			2018-07-13 09:44:58	10.7389	28.6	17.8611
			2018-07-13 09:45:04	10.7642	28.68	17.9158
			2018-07-13 09:45:08	10.7919	28.76	17.9681
			2018-07-13 09:45:17	10.8236	28.81	17.9864
			2018-07-13 09:45:22	10.8529	28.89	18.0371
			2018-07-13 09:45:28	10.8791	28.88	18.0009
			2018-07-13 09:45:33	10.9052	28.94	18.0348
			2018-07-13 09:45:39	10.9305	28.96	18.0295
			2018-07-13 09:45:43	10.9575	28.97	18.0125
			2018-07-13 09:45:52	10.9822	28.98	17.9978
			2018-07-13 09:45:58	10.9951	29.02	18.0249
			2018-07-13 09:46:03	11.0052	29.02	18.0148
			2018-07-13 09:46:08	11.017	29.02	18.003
			2018-07-13 09:46:17	11.0307	28.95	17.9193
			2018-07-13 09:46:21	11.0437	28.95	17.9063
			2018-07-13 09:46:30	11.0565	28.93	17.8735
			2018-07-13 09:46:34	11.0697	28.94	17.8703
			2018-07-13 09:46:44	11.0835	28.9	17.8165
			2018-07-13 09:46:48	11.0966	28.86	17.7634
			2018-07-13 09:46:57	11.1102	28.82	17.7098
			2018-07-13 09:47:03	11.1231	28.79	17.6669
			2018-07-13 09:47:08	11.1339	28.82	17.6861
			2018-07-13 09:47:14	11.145	28.85	17.705
			2018-07-13 09:47:19	11.155	28.9	17.745
			2018-07-13 09:47:23	11.1655	28.95	17.7845
			2018-07-13 09:47:32	11.1791	29.02	17.8409
			2018-07-13 09:47:38	11.192	29.05	17.858
			2018-07-13 09:47:43	11.2021	29.07	17.8679
			2018-07-13 09:47:48	11.2139	29.08	17.8661
			2018-07-13 09:47:57	11.2276	29.08	17.8524
			2018-07-13 09:48:01	11.2405	29.08	17.8395
			2018-07-13 09:48:10	11.2537	29	17.7463
			2018-07-13 09:48:15	11.2658	29.01	17.7442
			2018-07-13 09:48:21	11.2763	29.04	17.7637
			2018-07-13 09:48:25	11.2875	29.06	17.7725
			2018-07-13 09:48:34	11.3012	29.06	17.7588
			2018-07-13 09:48:40	11.3143	29.12	17.8057
			2018-07-13 09:48:45	11.3246	29.16	17.8354
			2018-07-13 09:48:50	11.3347	29.31	17.9753
			2018-07-13 09:48:56	11.3452	29.32	17.9748
			2018-07-13 09:49:00	11.3628	29.36	17.9972
			2018-07-13 09:49:09	11.3873	29.4	18.0127
			2018-07-13 09:49:15	11.411	29.46	18.049
			2018-07-13 09:49:20	11.429	29.48	18.051
			2018-07-13 09:49:24	11.4478	28.99	17.5422
			2018-07-13 09:49:33	11.471	28.99	17.519
			2018-07-13 09:49:38	11.496	29.03	17.534
			2018-07-13 09:49:47	11.5213	29.03	17.5087
			2018-07-13 09:49:52	11.5434	29.07	17.5266
			2018-07-13 09:49:58	11.5623	29.2	17.6377
			2018-07-13 09:50:02	11.5829	29.31	17.7271
			2018-07-13 09:50:11	11.6066	29.66	18.0534
			2018-07-13 09:50:16	11.6285	29.67	18.0415
			2018-07-13 09:50:22	11.6479	29.81	18.1621
			2018-07-13 09:50:27	11.6674	29.86	18.1926
			2018-07-13 09:50:33	11.6863	29.94	18.2537
			2018-07-13 09:50:37	11.7065	29.97	18.2635
			2018-07-13 09:50:46	11.731	30.06	18.329
			2018-07-13 09:50:52	11.7543	30.07	18.3157
			2018-07-13 09:50:57	11.7724	30.07	18.2976
			2018-07-13 09:51:02	11.7937	30.1	18.3063
			2018-07-13 09:51:11	11.8183	30.16	18.3417
			2018-07-13 09:51:15	11.8416	30.13	18.2884
			2018-07-13 09:51:24	11.8653	30.14	18.2747
			2018-07-13 09:51:29		30.16
			2018-07-13 09:59:22		31.05
			2018-07-13 09:59:31		31.05
			2018-07-13 09:59:36		31.05
			2018-07-13 09:59:41		31.08
			2018-07-13 09:59:46		31.09
			2018-07-13 09:59:55		31.08
			2018-07-13 10:00:01		31.09
			2018-07-13 10:00:06		31.1
			2018-07-13 10:00:11		31.1
			2018-07-13 10:00:17		31.15
			2018-07-13 10:00:21		31.18
			2018-07-13 10:00:30		31.19
			2018-07-13 10:00:36		31.13
			2018-07-13 10:00:41		31.17
			2018-07-13 10:00:46		31.19
			2018-07-13 10:00:55		31.21
			2018-07-13 10:00:59		31.21
			2018-07-13 10:01:08		31.21
			2018-07-13 10:01:14		31.22
			2018-07-13 10:01:19		31.21
			2018-07-13 10:01:23		31.18
			2018-07-13 10:01:32		31.18
			2018-07-13 10:01:38		31.22
			2018-07-13 10:01:43		31.25
			2018-07-13 10:01:49		31.21
			2018-07-13 10:01:54		31.27
			2018-07-13 10:01:58		31.28
			2018-07-13 10:02:07		31.24
			2018-07-13 10:02:13		31.28
			2018-07-13 10:02:18		31.28
			2018-07-13 10:02:23		31.26
			2018-07-13 10:02:32		31.34
			2018-07-13 10:02:36		31.33
			2018-07-13 10:02:45		31.32
			2018-07-13 10:02:50		31.34
			2018-07-13 10:02:56		31.33
			2018-07-13 10:03:00		31.33
			2018-07-13 10:03:09		31.36
			2018-07-13 10:03:15		31.37
			2018-07-13 10:03:20		31.36
			2018-07-13 10:03:26		31.34
			2018-07-13 10:03:31		31.35
			2018-07-13 10:03:35		31.31
			2018-07-13 10:03:47		31.25
			2018-07-13 10:03:53		31.29
			2018-07-13 10:03:59		31.32
			2018-07-13 10:04:03		31.32
			2018-07-13 10:04:12		31.3
			2018-07-13 10:04:16		31.33
			2018-07-13 10:04:25		31.34
			2018-07-13 10:04:31		31.34
			2018-07-13 10:04:36		31.33
			2018-07-13 10:04:41		31.33
			2018-07-13 10:04:50		31.36
			2018-07-13 10:04:55		31.36
			2018-07-13 10:05:01		31.36
			2018-07-13 10:05:06		31.36
			2018-07-13 10:05:11		31.41
			2018-07-13 10:05:16		31.38
			2018-07-13 10:05:25		31.4
			2018-07-13 10:05:30		31.45
			2018-07-13 10:05:36		31.43
			2018-07-13 10:05:40		31.43
			2018-07-13 10:05:49		31.43
			2018-07-13 10:05:53		31.48
			2018-07-13 10:06:02		31.37
			2018-07-13 10:06:08		31.39
			2018-07-13 10:06:13		31.42
			2018-07-13 10:06:18		31.39
			2018-07-13 10:06:27		31.39
			2018-07-13 10:06:32		31.42
			2018-07-13 10:06:38		31.42
			2018-07-13 10:06:43		31.47
			2018-07-13 10:06:48		31.48
			2018-07-13 10:06:53		31.48
			2018-07-13 10:07:02		31.51
			2018-07-13 10:07:07		31.58
			2018-07-13 10:07:13		31.65
			2018-07-13 10:07:17		31.62
			2018-07-13 10:07:26		31.67
			2018-07-13 10:07:30		31.66
			2018-07-13 10:07:39		31.69
			2018-07-13 10:07:45		31.71
			2018-07-13 10:07:50		31.67
			2018-07-13 10:07:55		31.7
[truncated: 2,915 more rows]
